# Supplementary material for: Development and performance of CUHAS-ROBUST application for pulmonary rifampicin-resistance tuberculosis screening in Indonesia
Source: PLoS One. 2021 Mar 25;16(3):e0249243. doi: 10.1371/journal.pone.0249243 (PMC7993842; doi:10.1371/journal.pone.0249243)
Supplement: S1 File — (ZIP) [file pone.0249243.s017.zip]

Archive with 41 entries (41 files):
- S1_File/corrplot.png
- S1_File/Decision Tree Bivariate Model Plot.png
- S1_File/Decision Tree Full Model Plot.png
- S1_File/Decision Tree Short Model Plot.png
- S1_File/Plot Neural Network Bivariate Model 2-1.png
- S1_File/Plot Neural Network Bivariate Model 2-2.png
- S1_File/Plot Neural Network Full Model 2-1.png
- S1_File/Plot Neural Network Full Model 2-2.png
- S1_File/Plot Neural Network Short Model 2-1.png
- S1_File/Plot Neural Network Short Model Model 2-2.png
- S1_File/Prec-Recall Bivariate Model 2-1.png
- S1_File/Prec-Recall Bivariate Model 2-2.png
- S1_File/Prec-Recall Bivariate Model Logistic Regression.png
- S1_File/Prec-Recall Full Model 2-1.png
- S1_File/Prec-Recall Full Model 2-2.png
- S1_File/Prec-Recall Full Model Logistic Regression.png
- S1_File/Prec-Recall Short Model 2-1.png
- S1_File/Prec-Recall Short Model 2-2.png
- S1_File/Prec-Recall Short Model Logistic Regression.png
- S1_File/ROC Bivariate Model 2-1.png
- S1_File/ROC Bivariate Model 2-2.png
- S1_File/ROC Bivariate Model Logistic Regression.png
- S1_File/ROC Full Model 2-1.png
- S1_File/ROC Full Model 2-2.png
- S1_File/ROC Full Model Logistic Regression.png
- S1_File/ROC Short Model 2-1.png
- S1_File/ROC Short Model 2-2.png
- S1_File/ROC Short Model Logistic Regression.png
- S1_File/Sens-Spec Bivariate Model 2-1.png
- S1_File/Sens-Spec Bivariate Model 2-2.png
- S1_File/Sens-Spec Bivariate Model Logistic Regression.png
- S1_File/Sens-Spec Full Model 2-1.png
- S1_File/Sens-Spec Full Model 2-2.png
- S1_File/Sens-Spec Full Model Logistic Regression.png
- S1_File/Sens-Spec Short Model 2-1.png
- S1_File/Sens-Spec Short Model 2-2.png
- S1_File/Sens-Spec Short Model Logistic Regression.png
- S1_File/Training Size.png
- S1_File/XGB importance Bivariate Model.png
- S1_File/XGB importance Full Model.png
- S1_File/XGB importance Short Model.png
