# Supplementary material for: Development and performance of CUHAS-ROBUST application for pulmonary rifampicin-resistance tuberculosis screening in Indonesia
Source: PLoS One. 2021 Mar 25;16(3):e0249243. doi: 10.1371/journal.pone.0249243 (PMC7993842; doi:10.1371/journal.pone.0249243)
Supplement: S2 File — (ZIP) [file pone.0249243.s018.zip]

Archive with 23 entries (18 files):
- S2_File/ANN MODEL/
- S2_File/ANN MODEL/finalmodel2-1.rds
- S2_File/ANN MODEL/finalmodel2-2.rds
- S2_File/ANN MODEL/finalmodelbivariate2-1.rds
- S2_File/ANN MODEL/finalmodelbivariate2-2.rds
- S2_File/ANN MODEL/finalmodelshort2-1.rds
- S2_File/ANN MODEL/finalmodelshort2-2.rds
- S2_File/DECISION TREE/
- S2_File/DECISION TREE/finalmodelDT.rds
- S2_File/DECISION TREE/finalmodelDTbiv.rds
- S2_File/DECISION TREE/finalmodelDTshort.rds
- S2_File/EXTREME GRADIENT BOOST/
- S2_File/EXTREME GRADIENT BOOST/finalmodelXGB.rds
- S2_File/EXTREME GRADIENT BOOST/finalmodelXGBbiv.rds
- S2_File/EXTREME GRADIENT BOOST/finalmodelXGBshort.rds
- S2_File/LOGISTIC REGRESSION MODEL/
- S2_File/LOGISTIC REGRESSION MODEL/finalmodelbivlogreg.rds
- S2_File/LOGISTIC REGRESSION MODEL/finalmodelLogregfull.rds
- S2_File/LOGISTIC REGRESSION MODEL/finalmodelshortlogreg.rds
- S2_File/RANDOM FOREST/
- S2_File/RANDOM FOREST/finalmodelRF.rds
- S2_File/RANDOM FOREST/finalmodelRFbiv.rds
- S2_File/RANDOM FOREST/finalmodelRFshort.rds
