# Supplementary material for: Development and performance of CUHAS-ROBUST application for pulmonary rifampicin-resistance tuberculosis screening in Indonesia
Source: PLoS One. 2021 Mar 25;16(3):e0249243. doi: 10.1371/journal.pone.0249243 (PMC7993842; doi:10.1371/journal.pone.0249243)
Supplement: S1 Dataset — (ZIP) [file pone.0249243.s019.zip]

Archive with 19 entries (17 files):
- Script for R/
- Script for R/ANN batch testing code.R
- Script for R/Decision Tree Model Building.R
- Script for R/Decision Tree Prospective Testing Code.R
- Script for R/Extreme Gradient Boost Bivariate Model Building.R
- Script for R/Extreme Gradient Boost Model Building.R
- Script for R/Extreme Gradient Boost Short Model Building.R
- Script for R/Logistic Regression batch testing code.R
- Script for R/Logistic Regression Model.R
- Script for R/Random Forest Model Building.R
- Script for R/Random Forest Prospective Testing Code.R
- Script for R/ROC training size.R
- Script for R/script for ANN model building.R
- dataset/
- dataset/datafinal.xlsx
- dataset/Prospective Data.xlsx
- dataset/all data bivariate model XGB.xlsx
- dataset/all data full model XGB.xlsx
- dataset/all data short model XGB.xlsx
