# Supplementary material for: Development and performance of CUHAS-ROBUST application for pulmonary rifampicin-resistance tuberculosis screening in Indonesia
Source: PLoS One. 2021 Mar 25;16(3):e0249243. doi: 10.1371/journal.pone.0249243 (PMC7993842; doi:10.1371/journal.pone.0249243)
Supplement: S1 Dataset — (ZIP) [file pone.0249243.s019.zip › Script for R/ANN batch testing code.R]

library(readxl)
#open the data set example prospective data
datafinal <- read_excel("Prospective Data.xlsx", 
                        sheet = "Prospective Data")
View(datafinal)

#example loading ANN short model 2-2
model <- readRDS("finalmodelshort2-2.rds")

#trial model with newdata data and create confusion matrix
nn.results <- predict(model, datafinal)
roundedresults<- round(nn.results, digits= 0)
da <- data.frame(prediction = roundedresults, actual = datafinal$dst)
sapply(da,round, digits=0) 
table(roundedresults,datafinal$dst)
