# Supplementary material for: Development and performance of CUHAS-ROBUST application for pulmonary rifampicin-resistance tuberculosis screening in Indonesia
Source: PLoS One. 2021 Mar 25;16(3):e0249243. doi: 10.1371/journal.pone.0249243 (PMC7993842; doi:10.1371/journal.pone.0249243)
Supplement: S1 Dataset — (ZIP) [file pone.0249243.s019.zip › Script for R/Decision Tree Model Building.R]

library(readxl)
library(caret)
library(rpart)
library(rpart.plot)

#open the data set
datafinal <- read_excel("datafinal.xlsx", 
                        sheet = "Final Data")
View(datafinal)

#set seed
set.seed(123)

#Data Splitting selecting 85:15
trainset <- datafinal[1:414, ]
testset <- datafinal[415:487, ]


#making decision tree Full Model
dt <- rpart(dst ~ extel + numcav + smear + copd + bmi + hiv + hba1c + brink + alc + immuno + chron + premed + contact + gender + groupage + edu + uhc + empl + drugab, data = trainset, method = 'class')
rpart.plot(dt, extra = 106)

#making decision tree Bivariate Model
dt <- rpart(dst ~ extel + numcav + smear + copd + bmi + hiv + hba1c + brink +  chron + premed + contact + gender + groupage, data = trainset, method = 'class')
rpart.plot(dt, extra = 106)

#making decision tree Short Model
dt <- rpart(dst ~ extel + numcav + smear +  bmi + hiv + hba1c + gender + groupage, data = trainset, method = 'class')
rpart.plot(dt, extra = 106)

#prediction and confusion matrix
test <-predict(dt, testset, type = 'class')
table_mat <- table(testset$dst, test)
table_mat

#making accuracy tuning
accuracy_tune <- function(fit) {
    test <-predict(dt, testset, type = 'class')
    table_mat <- table(testset$dst, test)
    accuracy_Test <- sum(diag(table_mat)) / sum(table_mat)
    accuracy_Test
}

#Hyperparameter tuning example for full model
control <- rpart.control(minsplit = 4,
    minbucket = round(5 / 3),
    maxdepth = 3,
    cp = 0)
tune_fit <- rpart(dst ~ extel + numcav + smear + copd + bmi + hiv + hba1c + brink + alc + immuno + chron + premed + contact + gender + groupage + edu + uhc + empl + drugab, data = trainset, method = 'class',control = control)
accuracy_tune(tune_fit)

#Save Model
saveRDS(dt, "finalmodelDT.rds")
