# Supplementary material for: Development and performance of CUHAS-ROBUST application for pulmonary rifampicin-resistance tuberculosis screening in Indonesia
Source: PLoS One. 2021 Mar 25;16(3):e0249243. doi: 10.1371/journal.pone.0249243 (PMC7993842; doi:10.1371/journal.pone.0249243)
Supplement: S1 Dataset — (ZIP) [file pone.0249243.s019.zip › Script for R/Extreme Gradient Boost Bivariate Model Building.R]

library(readxl)
library(xgboost)
library(data.table)

#open the data set
datafinal <- read_excel("Data final + Prospective + bootstrap for bivariate model XGB.xlsx")
View(datafinal)

#set seed
set.seed(123)

#Data Splitting selecting 85:15
trainset <- datafinal[1:414, ]
testset <- datafinal[415:487, ]
pros <- datafinal[488:644, ]
boot <- datafinal[645:1115, ]

setDT(trainset) 
setDT(testset)
setDT(pros)
setDT(boot)

#using one hot encoding 
labels <- trainset$dst
ts_label <- testset$dst
proslab <- pros$dst
bootlab <- boot$dst
new_tr <- model.matrix(~.+0,data = trainset[,-c("dst"),with=F]) 
new_ts <- model.matrix(~.+0,data = testset[,-c("dst"),with=F])
new_pr <- model.matrix(~.+0,data = pros[,-c("dst"),with=F])
new_bot <- model.matrix(~.+0,data = boot[,-c("dst"),with=F])

#preparing matrix 
dtrain <- xgb.DMatrix(data = new_tr,label = labels) 
dtest <- xgb.DMatrix(data = new_ts, label= ts_label)
dpros <- xgb.DMatrix(data = new_pr, label= proslab)
dboot <- xgb.DMatrix(data = new_bot, label= bootlab)

#Create default parameter and model
params <- list(booster = "gbtree", objective = "binary:logistic", eta=0.3, gamma=0, max_depth=6, min_child_weight=1, subsample=1, colsample_bytree=1)
xgbcv <- xgb.cv(params = params, data = dtrain, nrounds = 100, nfold = 5, showsd = T, stratified = T, print_every_n = 10, early_stopping_rounds = 20, maximize = F)

#found that best iteration was 6

#first default - model training
xgb1 <- xgb.train (params = params, data = dtrain, nrounds = 6, watchlist = list(val=dtest,train=dtrain), print_every_n = 10, early_stopping_rounds = 10, maximize = F , eval_metric = "error")

#model prediction
xgbpred <- predict (xgb1,dtest)
xgbpred <- ifelse (xgbpred > 0.5,1,0)
roundedresults<- round(xgbpred, digits= 0)
da <- data.frame(prediction = roundedresults, actual = testset$dst)
sapply(da,round, digits=0) 
table(roundedresults,testset$dst)

#prospective prediction
xgbpros <- predict (xgb1,dpros)
xgbpros <- ifelse (xgbpros > 0.5,1,0)
roundedresults<- round(xgbpros, digits= 0)
da <- data.frame(prediction = roundedresults, actual = pros$dst)
sapply(da,round, digits=0) 
table(roundedresults,pros$dst)

#bootstrap prediction
xgbboot <- predict (xgb1,dboot)
xgbboot <- ifelse (xgbboot > 0.5,1,0)
roundedresults<- round(xgbboot, digits= 0)
da <- data.frame(prediction = roundedresults, actual = boot$dst)
sapply(da,round, digits=0) 
table(roundedresults,boot$dst)

#view variable importance plot
mat <- xgb.importance (feature_names = colnames(new_tr),model = xgb1)
xgb.plot.importance (importance_matrix = mat[1:20]) 

#Save Model
saveRDS(xgb1, "finalmodelXGB.rds")
