# Supplementary material for: Development and performance of CUHAS-ROBUST application for pulmonary rifampicin-resistance tuberculosis screening in Indonesia
Source: PLoS One. 2021 Mar 25;16(3):e0249243. doi: 10.1371/journal.pone.0249243 (PMC7993842; doi:10.1371/journal.pone.0249243)
Supplement: S1 Dataset — (ZIP) [file pone.0249243.s019.zip › Script for R/Logistic Regression Model.R]

library(readxl)
library(neuralnet)
library(caret)

#open the data set
datafinal <- read_excel("datafinal.xlsx", 
                        sheet = "Final Data")
View(datafinal)

#set seed
set.seed(123)

#Data Splitting selecting 85:15
trainset <- datafinal[1:414, ]
testset <- datafinal[415:487, ]

#making logistic regression Full Model
glm.fit <- glm(dst ~ extel + numcav + smear + copd + bmi + hiv + hba1c + brink + alc + immuno + chron + premed + contact + gender + groupage + edu + uhc + empl + drugab, data = trainset, family = binomial)
summary(glm.fit)

#making logistic regression Bivariate Model
glm.fit <- glm(dst ~ extel + numcav + smear + copd + bmi + hiv + hba1c + brink +  chron + premed + contact + gender + groupage, data = trainset, family = binomial)

#making logistic regression Short Model
glm.fit <- glm(dst ~ extel + numcav + smear +  bmi + hiv + hba1c + gender + groupage, data = trainset, family = binomial)

#Predict test set
glm.probs <- predict(glm.fit, newdata = testset, type = "response")

#rounding results and confusion matrix
roundedresults<- round(glm.probs, digits= 0)
da <- data.frame(prediction = roundedresults, actual = testset$dst)
sapply(da,round, digits=0) 
table(roundedresults,testset$dst)

#Logloss
#CE loss
library(MLmetrics)
LogLoss(glm.probs, y_true = testset$dst)

#AUC
library(ROCR)
nn.pred = prediction(glm.probs, testset$dst)
AUCperf <- performance(nn.pred, "tpr", "fpr")
plot(AUCperf, lwd=2, col="blue", main="ROC Full Model")
abline(a=0, b=1)
auc.temp <-performance(nn.pred,"auc"); auc <- as.numeric(auc.temp@y.values)
View(auc.temp)

#precision-recall
prec_rec <- performance(nn.pred, "prec", "rec")
plot(prec_rec, lwd=2, col="blue", main="Precision-Recall Full Model")
abline(a=0, b=1)

#sens-spec
ss <- performance(nn.pred, "sens", "spec")
plot(ss, lwd=2, col="blue", main="Sensitivity-Specificity Full Model")
abline(a=0, b=1)

#Save Model
saveRDS(nnfirst, "finalmodelLogreg.rds")
