# Supplementary material for: Development and performance of CUHAS-ROBUST application for pulmonary rifampicin-resistance tuberculosis screening in Indonesia
Source: PLoS One. 2021 Mar 25;16(3):e0249243. doi: 10.1371/journal.pone.0249243 (PMC7993842; doi:10.1371/journal.pone.0249243)
Supplement: S1 Dataset — (ZIP) [file pone.0249243.s019.zip › Script for R/Random Forest Model Building.R]

library(readxl)
library(neuralnet)
library(caret)
library(randomForest)
library(e1071)

#open the data set
datafinal <- read_excel("datafinal.xlsx", 
                          sheet = "Final Data")
View(datafinal)

#set seed
set.seed(123)

#Data Splitting selecting 85:15
trainset <- datafinal [1:414, ]
testset <- datafinal [415:487, ]

#Converting dst to a factor
trainset$dst <- factor(trainset$dst)

# Training using random forest algorithm full model
RF <- train(dst ~ extel + numcav + smear + copd + bmi + hiv + hba1c + brink + alc + immuno + chron + premed + contact + gender + groupage + edu + uhc + empl + drugab, data = trainset, method = 'rf',trControl = trainControl(method = 'cv', number = 5))

# Training using random forest algorithm Bivariate model
RF <- train(dst ~ extel + numcav + smear + copd + bmi + hiv + hba1c + brink + chron + premed + contact + gender + groupage, data = trainset, method = 'rf',trControl = trainControl(method = 'cv', number = 5))

# Training using random forest algorithm short model model
RF <- train(dst ~ extel + numcav + smear +  bmi + hiv + hba1c + gender + groupage, data = trainset, method = 'rf',trControl = trainControl(method = 'cv', number = 5))

#Show Summary
RF

#prediction of test set
predRF <- predict(RF, testset, type = "raw")
table(predRF, testset$dst) 

#Save Model
saveRDS(RF, "finalmodelRF.rds")
