# Supplementary material for: Development and performance of CUHAS-ROBUST application for pulmonary rifampicin-resistance tuberculosis screening in Indonesia
Source: PLoS One. 2021 Mar 25;16(3):e0249243. doi: 10.1371/journal.pone.0249243 (PMC7993842; doi:10.1371/journal.pone.0249243)
Supplement: S1 Dataset — (ZIP) [file pone.0249243.s019.zip › Script for R/ROC training size.R]

library(readxl)
library(neuralnet)
library(caret)

#open the data set
datafinal <- read_excel("datafinal.xlsx", 
                        sheet = "Sheet1")
View(datafinal)

#evaluating the number of training size needed based on convergece of ROC accross training size
set.seed(123)
class_dat <- twoClassSim(487)

ctrl <- trainControl(classProbs = TRUE,
                     summaryFunction = twoClassSummary)

set.seed(123)
lda_data <-
  learning_curve_dat(dat = class_dat,
                     outcome = "Class",
                     proportion = (1:10)/10,
                     test_prop = 3/20,
                     ## `train` arguments:
                     method = "lda",
                     metric = "ROC",
                     trControl = ctrl)


ggplot(lda_data, aes(x = Training_Size, y = ROC, color = Data)) +
  geom_smooth(method = loess, span = .8) +
  theme_bw()
