# Supplementary material for: Development and performance of CUHAS-ROBUST application for pulmonary rifampicin-resistance tuberculosis screening in Indonesia
Source: PLoS One. 2021 Mar 25;16(3):e0249243. doi: 10.1371/journal.pone.0249243 (PMC7993842; doi:10.1371/journal.pone.0249243)
Supplement: S1 Dataset — (ZIP) [file pone.0249243.s019.zip › Script for R/script for ANN model building.R]

library(readxl)
library(neuralnet)
library(caret)

#open the data set
datafinal <- read_excel("datafinal.xlsx", 
                          sheet = "Final Data")
View(datafinal)

#create normalize function min-max
normalize <- function(x) {
  num <- x - min(x)
  denom <- max(x) -min(x)
  return (num/denom)
}

#Create normalized data
normal <- as.data.frame(lapply(datafinal, normalize))

#set seed
set.seed(123)

#Data Splitting selecting 85:15
trainset <- normal[1:414, ]
testset <- normal[415:487, ]

#making model with 19 parameters default 2,2
nnfirst <- neuralnet(dst ~ extel + numcav + smear + copd + bmi + hiv + hba1c + brink + alc + immuno + chron + premed + contact + gender + groupage + edu + uhc + empl + drugab, data=trainset, hidden=c(2,2), rep=20, act.fct="logistic", linear.output=FALSE, threshold=0.01, stepmax=100000)

#making model with 19 parameters default 2,1
nnfirst <- neuralnet(dst ~ extel + numcav + smear + copd + bmi + hiv + hba1c + brink + alc + immuno + chron + premed + contact + gender + groupage + edu + uhc + empl + drugab, data=trainset, hidden=c(2,1), rep=20, act.fct="logistic", linear.output=FALSE, threshold=0.01, stepmax=100000)

#making model with 8 parameters default 2,1
nnfirst <- neuralnet(dst ~ extel + numcav + smear + bmi + hiv + hba1c + gender + groupage, data=trainset, hidden=c(2,1), rep=10, act.fct="logistic", linear.output=FALSE, stepmax=1000000)

#making model with 8 parameters default 2,2
nnfirst <- neuralnet(dst ~ extel + numcav + smear + bmi + hiv + hba1c + gender + groupage, data=trainset, hidden=c(2,2), rep=10, act.fct="logistic", linear.output=FALSE, stepmax=1000000)

#making model with 13 parameters default 2,2
nnfirst <- neuralnet(dst ~ extel + numcav + smear + bmi + hiv + hba1c + gender + groupage + copd + brink + chron + premed + contact, data=trainset, hidden=c(2,2), rep=20, act.fct="logistic", linear.output=FALSE, stepmax=100000)

#making model with 13 parameters default 2,1
nnfirst <- neuralnet(dst ~ extel + numcav + smear + bmi + hiv + hba1c + gender + groupage + copd + brink + chron + premed + contact, data=trainset, hidden=c(2,1), rep=10, act.fct="logistic", linear.output=FALSE, stepmax=1000000)

#plotting and selecting best model
nnfirst$result.matrix
plot(nnfirst, rep="best")

#trial model with test data and create confusion matrix
nn.results <- predict(nnfirst, testset)
roundedresults<- round(nn.results, digits= 0)
da <- data.frame(prediction = roundedresults, actual = testset$dst)
sapply(da,round, digits=0) 
table(roundedresults,testset$dst)

#CE loss
library(MLmetrics)
LogLoss(nn.results, y_true = testset$dst)

#Showing AUC
detach(package:neuralnet, unload = T)
library(ROCR)
nn.pred = prediction(nn.results, testset$dst)
AUCperf <- performance(nn.pred, "tpr", "fpr")
plot(AUCperf, lwd=2, col="blue", main="ROC Full Model")
abline(a=0, b=1)
auc.temp <-performance(nn.pred,"auc"); auc <- as.numeric(auc.temp@y.values)
View(auc.temp)

#precision-recall
prec_rec <- performance(nn.pred, "prec", "rec")
plot(prec_rec, lwd=2, col="blue", main="Precision-Recall Full Model")
abline(a=0, b=1)

#sens-spec
ss <- performance(nn.pred, "sens", "spec")
plot(ss, lwd=2, col="blue", main="Sensitivity-Specificity Full Model")
abline(a=0, b=1)

#Save Model
saveRDS(nnfirst, "finalmodel2-2.rds")
