# Supplementary material for: Development and performance of CUHAS-ROBUST application for pulmonary rifampicin-resistance tuberculosis screening in Indonesia
Source: PLoS One. 2021 Mar 25;16(3):e0249243. doi: 10.1371/journal.pone.0249243 (PMC7993842; doi:10.1371/journal.pone.0249243)
Supplement: S1 Dataset — (ZIP) [file pone.0249243.s019.zip › dataset/datafinal.xlsx]

## Sheet: Final Data
ID	gender	Age	groupage	edu	uhc	empl	drugab	contact	DM Status	hba1c	premed	hba1cvalue	hiv	brink	alc	immuno	chron	History of Adverse Drug Reaction	bmi	Adherance of Therapy	bmivalue	copd	smear	cavitation	numcav	extel	dst
1	0	23	0	2	0	0	0	0	0	0	1	6.2	0	0	0	0	0	0	3	0	19.3	0	1	0	0	1	0
2	1	61	1	2	1	1	0	1	1	1	1	11.7	0	2	0	0	2	1	4	1	18.09	1	2	1	1	3	1
3	0	53	1	2	0	1	0	0	1	1	0	11.8	0	0	0	0	0	0	3		22.97	0	0	0	0	2	0
4	1	41	1	2	0	0	0	0	0	1	0	6.9	1	0	0	0	0	0	4		16.1	0	0	0	0	1	0
5	0	45	1	2	0	1	0	1	1	1	1	9.5	0	1	0	0	1	1	4	1	16.98	0	1	1	2	1	1
6	0	37	0	3	0	1	0	1	0	1	1	7.2	0	0	0	0	0	0	2	1	23.89	0	0	0	0	1	0
7	1	35	0	3	0	0	0	0	0	1	1	6.5	0	0	0	0	0	0	3	0	20.82	0	2	0	0	2	1
8	0	24	0	2	0	0	0	0	0	1	0	7	0	0	0	0	0	0	2		24.44	0	0	0	0	2	0
9	0	49	1	3	0	1	0	0	1	1	1	9.1	0	0	0	0	0	0	3	1	20.19	0	3	0	0	1	1
10	1	42	1	3	0	0	0	0	0	0	0	5.8	0	0	0	0	0	0	3		20.36	0	1	0	0	3	0
11	1	24	0	2	0	0	0	0	1	1	0	12	0	1	0	0	0	0	1		25.21	0	0	1	1	2	0
12	0	56	1	2	0	1	0	0	0	0	0	4.9	0	0	0	0	0	0	4		17.58	0	0	1	3	2	0
13	1	27	0	2	0	0	0	1	0	1	0	6.9	0	0	0	0	0	0	3		20.81	0	0	1	1	3	0
14	0	32	0	1	0	0	0	0	0	0	1	5.9	0	0	0	0	0	0	3	0	21.65	0	1	0	0	1	0
15	0	60	1	3	0	1	0	0	1	1	0	9.6	0	1	0	1	0	0	3		21.32	1	0	1	1	1	0
16	1	48	1	2	0	1	0	0	1	1	0	9.3	0	1	0	0	2		4		17.9	0	0	0	0	3	0
17	1	46	1	2	0	1	0	0	1	1	1	10.5	0	0	0	0	0	1	4	1	17.85	0	0	0	0	0	0
18	0	64	1	2	0	1	0	0	0	1	0	6.7	0	0	0	0	0	0	3		19.4	1	1	0	0	2	0
19	0	28	0	3	1	1	0	0	0	0	1	6	0	0	0	0	0	1	2	0	23.31	0	0	1	1	3	0
20	1	50	1	3	0	0	0	0	1	1	1	9.7	0	2	0	0	0	0	3	0	22.99	1	3	1	0	4	1
21	1	21	0	2	0	0	0	0	0	0	1	5.2	0	0	0	0	0	1	3	1	18.59	0	0	0	0	3	0
22	1	48	1	2	0	1	0	0	0	0	1	6.4	1	0	0	0	0	1	4	1	15.87	0	1	0	0	4	1
23	0	31	0	2	0	0	0	0	0	0	0	5.4	0	0	0	0	0	0	3		18.82	0	0	0	0	2	0
24	1	18	0	2	0	1	0	0	0	0	0	6.1	0	0	0	0	0	0	3		19.93	0	1	1	2	2	0
25	0	29	0	1	0	0	0	0	0	0	0	5.5	0	0	0	0	0	0	2		23.77	0	0	0	0	2	0
26	0	40	1	3	0	0	0	0	1	0	0	5.4	1	0	0	0	0	0	2		23.83	0	0	0	0	3	0
27	0	50	1	2	0	1	0	0	1	1	0	11.4	0	0	0	0	0	0	2		23.11	0	0	0	0	2	0
28	1	49	1	2	0	1	0	0	1	1	0	7.1	1	1	0	0	0	0	3		20.93	0	0	0	0	2	0
29	1	38	0	3	0	0	0	0	0	0	0	5.2	1	0	0	0	0	0	3		22.08	0	1	1	1	1	0
30	0	20	0	2	0	1	0	0	0	0	0	5.3	0	0	0	0	0	0	1		25.76	0	0	1	3	2	0
31	1	24	0	2	0	0	0	0	0	0	0	5.8	0	1	0	0	0	0	4		17.13	0	0	0	0	1	0
32	0	65	1	2	0	1	0	0	0	0	0	6	0	1	0	0	0	0	2		24.48	1	0	1	1	1	0
33	1	31	0	3	1	0	0	0	0	0	0	5.6	0	0	0	0	0	0	1		26.41	0	0	0	0	2	0
34	1	22	0	2	0	0	0	0	0	0	0	5.4	0	0	0	0	0	0	4		16.96	0	1	0	0	2	0
35	0	44	1	2	0	1	0	0	1	1	0	9	0	0	0	0	0	0	3		20.87	0	0	1	4	3	0
36	0	25	0	2	1	1	0	0	0	0	0	5.9	0	0	0	0	0	0	3		22.53	0	0	0	0	3	0
37	1	40	1	2	0	0	0	0	0	0	1	6.2	0	1	0	0	2	0	2	0	23.18	0	3	1	2	2	1
38	0	33	0	2	0	0	0	0	0	0	1	5.4	0	0	0	0	0	0	2	0	24.78	0	0	1	4	1	0
39	0	18	0	2	0	1	0	0	0	0	1	5.2	0	0	0	0	0	0	4	0	16.32	0	0	0	0	3	0
40	0	18	0	2	0	1	0	0	0	0	0	6.1	0	0	0	0	0	0	4		16.48	0	0	0	0	2	0
41	0	58	1	2	1	1	0	0	1	1	1	11.7	0	0	0	0	0	0	4	0	18.46	0	0	0	0	3	0
42	0	62	1	4	0	1	0	0	0	1	0	7	0	0	0	0	1	0	3		21.68	0	2	0	0	2	0
43	0	43	1	2	0	1	0	0	1	1	0	9.6	0	0	0	0	0	0	2		24.25	0	0	0	0	1	0
44	0	30	0	2	0	1	0	0	0	0	0	5.3	0	0	0	0	0	0	4		16.98	0	0	0	0	0	0
45	1	48	1	2	0	0	0	0	1	1	0	10.6	0	0	0	0	0		4		15.67	0	2	1	2	4	1
46	0	21	0	2	0	0	0	0	0	0	1	5.3	0	0	0	0	0	0	1	0	26.22	0	0	0	0	2	0
47	1	55	1	3	0	1	0	0	1	1	1	11.8	0	0	0	0	0	0	3	0	19.32	0	1	0	0	3	0
48	0	48	1	2	0	1	0	0	1	1	1	7	0	0	0	0	0	1	3	1	22.1	0	1	1	1	3	1
49	1	24	0	3	0	0	0	0	0	0	1	5.3	1	1	0	0	0	0	3	0	18.53	0	1	0	0	1	0
50	0	47	1	2	0	1	0	0	0	1	0	6.5	0	0	0	0	0	0	1		26.37	0	0	0	0	3	0
51	1	34	0	2	0	0	0	0	0	1	0	7.1	1	1	0	0	0	0	4		16.2	0	0	0	0	2	0
52	0	37	0	2	0	1	0	0	1	1	0	10.5	1	0	0	0	0	0	3		19.67	0	0	0	0	0	0
53	1	21	0	2	0	0	0	0	0	0	0	5	1	0	0	0	0	0	3		20.8	0	1	1	2	2	0
54	0	21	0	3	0	1	0	0	0	0	0	5.8	0	0	0	0	0	0	3		19.79	0	0	0	0	3	0
55	1	24	0	2	0	1	0	0	0	1	1	6.5	1	1	0	0	0	1	1	0	26.59	0	0	0	0	2	0
56	0	72	1	4	1	1	0	0	1	1	0	7.4	0	2	0	1	2		4		16.92	1	2	1	1	2	1
57	1	28	0	2	0	0	0	0	0	0	0	5.6	1	0	0	0	0	0	3		22.13	0	0	1	2	2	0
58	0	28	0	2	0	0	0	0	0	1	0	7.6	0	0	0	0	0		3		21.41	0	0	1	1	3	0
59	0	31	0	1	0	0	0	0	0	0	0	5	0	0	0	0	0	0	4		17.14	0	3	1	1	2	0
60	0	30	0	2	0	1	0	0	0	0	0	4.6	0	0	0	0	0	0	3		20.71	0	0	0	0	1	0
61	1	37	0	2	0	1	0	0	0	0	0	6.4	1	0	0	0	0		4		16.69	0	0	0	0	0	0
62	1	52	1	2	1	1	0	0	0	0	1	5.8	0	1	0	0	0	1	4	0	16.94	1	1	1	0	1	1
63	0	21	0	2	1	1	0	0	0	0	0	4.8	0	0	0	0	0	0	3		22.91	0	0	0	0	2	0
64	0	42	1	2	0	0	0	0	1	1	0	10.7	0	0	0	0	0	0	4		16.75	0	1	0	0	3	0
65	0	52	1	2	0	1	0	0	1	1	0	10.6	0	0	0	0	2		4		17.32	0	3	1	1	1	1
66	0	67	1	3	1	1	0	0	1	1	0	11	0	0	0	0	0		2		23.27	1	0	1	1	1	0
67	1	32	0	1	1	0	0	0	0	0	1	5.8	1	0	0	0	0	0	1	0	25.72	0	0	0	0	2	0
68	0	42	1	2	0	1	0	0	0	0	0	4.5	0	0	0	0	0	0	1		25.97	0	0	0	0	2	0
69	1	56	1	2	0	1	0	0	1	1	0	10.7	1	2	0	0	0	0	3		18.7	1	2	0	0	3	0
70	0	48	1	2	0	1	0	0	1	0	0	5.6	0	0	0	0	0	0	3		22.92	0	0	0	0	2	0
71	0	67	1	3	0	1	0	0	0	1	0	6.6	0	0	0	0	0	0	4		16.58	1	0	1	2	2	0
72	0	46	1	3	0	0	0	0	1	1	0	9.6	0	0	0	0	0	0	1		26.77	0	1	0	0	0	0
73	1	28	0	2	0	1	0	0	1	1	0	8.1	1	0	0	0	0	0	2		24.19	0	0	0	0	0	0
74	0	64	1	2	0	1	0	0	1	1	0	8.1	0	0	0	0	0	0	4		16.42	0	3	0	0	0	0
75	0	56	1	2	0	1	0	1	0	0	0	5.6	0	0	0	0	0	0	4		17.43	0	0	0	0	0	0
76	0	38	0	3	0	1	0	0	1	1	0	7.3	0	0	0	0	1	0	4		17.77	0	1	0	0	3	0
77	0	31	0	2	0	1	0	0	0	1	1	6.9	0	0	0	0	0	0	4	1	15.42	0	1	0	0	2	1
78	0	52	1	3	0	1	0	0	0	0	0	4.6	0	0	0	0	0	0	3		18.94	0	0	1	3	3	0
79	0	23	0	1	0	0	0	0	0	0	0	5.4	0	0	0	0	0	0	4		16.24	0	1	0	0	2	0
80	0	23	0	2	0	1	0	0	0	0	1	5.3	0	0	0	0	0	0	1	1	26.23	0	2	1	2	1	1
81	0	51	1	3	0	1	0	0	0	0	1	5.4	0	0	0	0	0	0	2	0	24.87	0	1	1	1	2	0
82	0	20	0	2	0	1	0	0	0	0	1	5.8	0	0	0	0	0	0	3	0	21.14	0	0	0	0	3	0
83	0	29	0	2	0	1	0	0	0	0	1	5.5	1	0	0	0	0	0	1	0	25.42	0	1	0	0	1	0
84	0	22	0	2	0	1	0	0	1	0	0	4.5	0	0	0	0	0	0	1		26.74	0	0	1	1	2	0
85	0	33	0	2	0	0	0	0	0	0	0	5.1	0	0	0	0	0	0	2		24.31	0	3	0	0	1	0
86	1	39	0	2	0	0	0	0	1	0	0	4.5	1	1	0	0	0	0	2		23.61	0	0	1	1	1	0
87	0	25	0	2	0	1	0	0	0	0	0	5.2	0	0	0	0	0	0	2		24.58	0	2	0	0	4	1
88	0	43	1	2	0	1	0	0	0	0	0	5.4	1	0	0	0	0	0	1		25.39	0	0	0	0	3	1
89	0	44	1	2	0	1	0	0	0	0	1	5	0	0	0	0	0	0	3	0	18.63	0	0	0	0	2	0
90	0	41	1	2	0	1	0	1	0	0	1	5.2	0	0	0	0	0	0	2	0	23.91	0	0	0	0	2	0
91	0	37	0	2	1	0	0	0	1	1	0	9	0	0	0	0	0	0	3		19.33	0	0	0	0	2	0
92	1	61	1	3	0	1	0	1	1	0	1	6.3	0	2	0	1	0	1	4	0	17.07	1	2	0	0	3	1
93	1	45	1	2	0	0	0	0	0	1	1	6.5	0	0	0	0	0	0	3	0	22.54	0	0	0	0	1	0
94	1	21	0	2	0	0	0	0	0	0	0	5.2	0	0	0	0	0	0	3		21.51	0	1	0	0	2	0
95	0	50	1	4	0	0	0	0	1	0	1	4.9	0	0	0	0	0	0	3	0	21.46	0	0	1	1	1	0
96	1	57	1	3	0	1	0	0	0	0	0	5.5	1	0	0	0	0		4		16.19	0	0	0	0	4	0
97	0	25	0	1	0	0	0	0	0	1	1	6.5	0	0	0	0	0	0	3	0	18.65	0	0	1	1	2	0
98	1	44	1	2	0	0	0	0	1	1	1	8.7	0	0	0	0	0	1	4	1	16.56	0	3	1	0	2	1
99	0	18	0	3	0	1	0	0	0	0	0	6.3	0	0	0	0	0	0	3		21.76	0	0	0	0	3	0
100	0	49	1	4	0	0	0	0	0	0	0	5.9	0	0	0	0	1	0	3		18.97	0	0	0	0	2	0
101	0	20	0	2	0	1	0	0	0	0	0	5.4	0	0	0	0	0	0	1		25.43	0	0	0	0	3	0
102	1	21	0	2	0	1	1	0	0	0	0	6.4	1	0	1	0	0	0	2		23.67	0	0	0	0	3	0
103	0	47	1	2	0	0	0	0	1	1	1	9.6	0	0	0	0	0	0	3	0	21.31	0	1	0	0	3	0
104	0	43	1	2	0	1	0	0	1	1	0	8.4	0	0	0	0	0	0	3		19.65	0	0	0	0	3	0
105	0	40	1	2	0	1	0	0	0	0	1	5.6	0	0	0	0	0	0	2	0	23.29	0	0	0	0	3	0
106	0	45	1	2	0	1	0	0	1	1	0	7.3	0	0	0	0	1		3		20.92	0	0	0	0	3	0
107	0	44	1	2	0	1	0	0	1	1	1	9.4	0	0	0	0	0	0	3	1	22.72	0	0	0	0	1	0
108	1	51	1	2	0	1	0	0	1	1	1	8.8	1	1	0	0	0	0	3	0	19.87	0	1	1	2	3	1
109	1	28	0	3	1	0	0	0	0	0	0	5.9	0	0	0	0	0	0	4		18.32	0	0	0	0	2	0
110	0	64	1	2	0	1	0	0	1	1	0	11.9	0	0	0	0	0		2		23.66	0	0	0	0	3	0
111	0	50	1	2	1	1	0	0	1	1	0	12.3	0	0	0	0	0		4		17.95	0	1	1	1	3	0
112	0	56	1	2	0	1	0	0	0	0	1	5.1	0	0	0	0	0	0	3	0	20.73	0	0	1	1	2	0
113	1	35	0	2	0	0	0	0	0	1	0	6.9	0	0	0	0	0	0	4		18.12	0	0	0	0	3	0
114	1	38	0	2	0	0	0	0	1	0	1	4.6	1	0	0	0	0	1	4	1	18.12	0	3	0	0	3	1
115	1	42	1	2	0	1	0	0	1	1	1	12	0	0	0	0	0	0	1	0	25.31	0	0	0	0	3	0
116	0	63	1	4	0	1	0	0	1	0	0	6	0	1	0	0	0	0	1		26.47	1	0	0	0	3	0
117	1	23	0	2	0	0	0	0	0	0	0	6.4	1	0	0	0	0	0	1		26.15	0	0	0	0	1	0
118	0	27	0	2	0	0	0	0	0	0	0	5.5	0	0	0	0	0	0	1		25.04	0	0	0	0	2	0
119	0	43	1	2	1	0	0	0	0	1	0	7.6	0	0	0	0	0	0	2		24.58	0	3	0	0	2	0
120	0	67	1	3	0	1	0	0	0	1	0	6.8	0	0	0	0	0	0	1		25.38	1	0	1	1	0	0
121	0	22	0	2	0	0	0	0	0	1	0	6.8	0	0	0	0	0	0	2		23.51	0	0	0	0	2	0
122	1	37	0	2	0	0	0	0	1	1	0	9.6	0	0	0	0	0	0	1		26.62	0	0	0	0	2	0
123	0	39	0	2	0	0	0	0	1	0	0	4.9	0	0	0	0	0	0	4		16.67	0	0	1	2	3	0
124	0	29	0	2	0	0	0	0	0	0	0	5.7	0	0	0	0	0		4		17.38	0	0	0	0	2	0
125	1	37	0	2	0	0	0	0	1	1	0	7.2	0	0	0	0	0	0	4		17.64	0	0	1	1	1	0
126	1	49	1	2	1	1	0	0	1	1	0	12.5	0	0	0	0	0		4		18.23	0	2	0	0	4	1
127	1	58	1	4	0	1	0	0	0	1	0	6.8	1	0	0	0	1	0	1		25.83	0	0	0	0	2	0
128	1	18	0	2	1	1	0	0	0	0	0	5.6	0	1	0	0	0	0	3		19.87	0	0	0	0	2	0
129	0	68	1	2	0	1	0	1	1	1	0	9.7	0	0	0	0	1	0	3		21.61	0	3	1	2	2	0
130	0	36	0	2	0	1	0	0	0	0	1	5	0	0	0	0	0	0	1	1	26.89	0	0	0	0	3	0
131	0	50	1	2	0	0	0	0	1	1	0	9.7	0	0	0	0	0	0	1		26.87	0	0	1	1	2	0
132	0	31	0	2	1	0	0	0	0	0	0	5.5	0	0	0	0	0	0	3		23	0	0	0	0	1	0
133	1	43	1	2	0	0	0	0	0	1	0	7.7	1	0	0	0	0	0	4		17.29	0	0	0	0	3	0
134	1	55	1	3	1	1	1	1	1	1	1	10.9	0	1	0	0	0	1	4	1	17.65	1	2	1	2	3	1
135	0	46	1	2	0	1	0	0	0	0	1	5.4	0	0	0	0	2	1	1	0	25.53	0	1	0	0	2	1
136	0	45	1	2	1	1	0	0	1	0	0	4.9	1	0	0	0	0	0	2		24.38	0	2	0	0	2	0
137	0	55	1	2	0	1	0	0	1	1	0	6.5	0	0	0	0	2	0	2		23.17	0	0	0	0	2	0
138	0	49	1	2	0	1	0	0	1	1	1	11.6	0	0	0	0	0	0	4	0	16.59	0	0	0	0	2	0
139	0	24	0	2	1	1	0	0	0	0	0	5.1	0	0	0	0	0	0	4		16.13	0	0	0	0	2	0
140	0	58	1	2	0	1	0	0	1	1	0	11.3	0	1	0	0	0	0	4		17.73	1	0	0	0	1	0
141	0	30	0	3	0	1	0	1	0	0	0	5.1	1	0	0	0	0	0	3		20.6	0	1	0	0	2	0
142	1	46	1	2	0	0	0	0	0	1	1	7.5	0	0	0	0	0	0	2	0	24.04	0	0	0	0	2	0
143	0	31	0	2	0	1	0	0	0	0	0	5.1	0	0	0	0	0	0	4		18.21	0	0	0	0	2	0
144	1	37	0	2	0	0	0	0	0	1	1	6.6	1	1	0	0	0	1	2	0	23.26	0	0	0	0	2	0
145	1	37	0	2	0	0	0	0	0	0	1	5.7	1	0	1	0	0	0	3	0	21.43	0	1	0	0	2	1
146	1	52	1	2	1	1	0	0	0	1	1	7	0	2	0	0	0	0	3	1	22.31	1	3	1	3	2	1
147	0	55	1	2	0	1	0	0	1	1	0	11.1	0	0	0	0	1	0	2		24.91	0	0	0	0	2	0
148	1	51	1	2	0	0	0	0	1	1	1	7.5	0	0	0	0	0	0	3	0	20.23	0	1	0	0	2	0
149	1	47	1	2	0	1	0	0	1	1	1	12	0	1	0	0	0	1	4	0	16.7	0	1	0	0	3	0
150	0	23	0	2	0	0	0	0	0	0	0	6.3	0	0	0	0	0	0	2		24.21	0	0	0	0	3	0
151	0	32	0	1	0	0	0	1	1	1	1	10.2	0	0	0	0	0	0	2	1	23.44	0	1	0	0	2	1
152	1	67	1	2	0	1	0	0	1	1	0	8.9	0	1	0	0	0	0	4		18.25	1	0	1	2	0	0
153	0	58	1	2	0	1	0	0	0	1	0	6.5	0	0	0	0	0	0	3		19.63	0	0	0	0	2	0
154	0	43	1	3	0	1	0	0	0	0	0	5.6	0	0	0	0	0	0	3		19.58	0	0	0	0	3	0
155	0	39	0	2	1	1	0	0	1	1	1	8.2	0	0	0	0	0	1	2	0	24.69	0	0	0	0	1	0
156	1	22	0	2	0	0	0	0	0	0	0	6.1	0	0	0	0	0	0	3		20.31	0	0	0	0	3	0
157	1	46	1	2	0	0	0	0	0	1	0	7.6	0	0	0	0	0	0	2		24.82	0	1	0	0	1	0
158	1	59	1	2	1	1	0	1	0	0	1	6.3	0	1	0	1	0	0	4	0	17.2	1	1	0	0	2	1
159	0	47	1	3	0	1	0	0	0	0	1	5	1	0	0	0	0	0	1	1	26.25	0	0	1	1	2	0
160	0	37	0	3	1	1	0	0	1	0	0	6.1	1	0	0	0	0	0	3		20.16	0	1	0	0	1	0
161	0	32	0	2	0	0	0	0	1	1	0	7.1	0	0	0	0	0	0	3		20.58	0	0	0	0	2	0
162	0	49	1	3	0	1	0	0	1	1	0	12.6	0	0	0	0	0	0	3		21.97	0	1	0	0	2	0
163	1	29	0	2	0	1	0	0	0	0	0	5.1	0	1	0	0	0	0	4		18.28	0	0	0	0	0	0
164	1	33	0	2	0	1	0	0	0	1	0	7.7	0	0	0	0	0	0	1		26.61	0	0	0	0	0	0
165	1	30	0	2	0	0	0	0	1	1	1	10.1	1	1	0	0	0	0	4	1	17.47	0	3	0	0	2	1
166	1	53	1	2	0	1	0	0	1	1	0	11.5	1	1	0	0	1	0	1		25.01	1	0	0	0	1	0
167	0	28	0	2	0	0	0	0	0	1	1	6.8	0	1	0	0	0	0	1	1	26.32	0	1	1	2	3	1
168	0	59	1	2	0	1	0	0	1	1	0	7.2	0	1	0	0	0	0	1		25.63	1	0	0	0	2	0
169	0	42	1	2	0	1	0	0	1	1	0	8.3	0	0	0	0	0	0	3		20.55	0	0	1	1	2	0
170	0	22	0	3	0	1	0	0	0	0	0	5.9	0	0	0	0	0	0	3		21.99	0	0	1	1	2	0
171	0	44	1	2	0	1	0	0	0	1	0	7.1	0	0	0	0	0	0	2		23.21	0	0	0	0	0	0
172	0	64	1	4	0	1	0	0	1	1	0	6.6	0	1	0	0	0	0	3		21.73	1	1	0	0	2	0
173	0	66	1	4	1	1	0	1	1	1	1	7.5	0	2	0	0	2	1	3	1	22.03	1	1	0	0	2	1
174	0	19	0	2	0	1	0	0	0	0	0	6.3	0	0	0	0	0	0	3		22.11	0	0	0	0	0	0
175	0	53	1	2	0	1	0	0	0	0	1	5.7	0	1	0	0	0	0	4	0	18.29	0	1	1	1	2	1
176	0	23	0	2	0	0	0	0	0	0	0	5.9	0	0	0	0	0	0	4		17.32	0	0	0	0	0	0
177	1	25	0	1	0	0	0	0	0	0	0	5	0	0	0	0	0	0	3		20.96	0	0	1	1	1	0
178	0	23	0	2	0	0	0	0	0	0	0	5.6	0	0	0	0	0	0	1		26.12	0	0	0	0	2	0
179	0	18	0	2	0	1	0	0	0	0	0	5.9	0	0	0	0	0		3		18.64	0	0	1	1	2	0
180	0	58	1	2	0	1	0	0	1	1	0	11.8	0	0	0	0	0	0	3		19.59	0	1	0	0	3	0
181	1	53	1	3	1	1	0	0	1	1	1	6.9	1	1	0	0	0	0	1	0	25.15	1	0	0	0	1	0
182	0	51	1	2	0	1	0	0	1	0	0	4.6	1	0	0	0	1	0	1		25.3	0	0	0	0	3	0
183	1	50	1	2	0	0	0	0	1	1	0	10	0	0	0	0	0	0	4		18.22	0	0	0	0	3	0
184	0	35	0	2	0	0	0	0	0	0	1	5.4	0	0	0	0	0	0	3	0	21.27	0	0	1	1	0	0
185	0	24	0	2	0	0	0	0	0	0	0	4.7	0	0	0	0	0		4		17.51	0	0	0	0	0	0
186	0	56	1	2	0	1	0	0	0	1	0	7	0	0	0	0	1		3		22.12	0	1	0	0	3	0
187	0	31	0	3	1	1	0	0	0	0	1	5.2	0	0	0	0	0	0	3	0	20.91	0	0	1	2	3	0
188	1	62	1	2	0	1	0	0	1	0	0	5.2	1	2	0	0	1	0	3		22.81	1	1	0	0	2	0
189	0	43	1	2	0	1	0	0	0	1	0	7.3	1	0	0	0	0		2		24.92	0	0	0	0	2	0
190	1	60	1	2	0	1	0	0	1	1	0	12.5	0	1	0	0	0		3		20.25	1	1	0	0	3	0
191	0	44	1	3	0	1	0	0	1	1	0	8.2	0	0	0	0	1		3		20.66	0	0	1	1	0	0
192	1	29	0	1	0	0	0	0	0	0	0	5.3	0	1	0	0	0	0	4		17.34	0	0	0	0	1	0
193	1	33	0	2	0	0	0	0	0	0	0	6.4	1	0	0	0	0	0	3		21.25	0	1	0	0	0	0
194	0	33	0	2	0	0	0	0	1	1	1	6.8	0	0	0	0	0	0	3	1	21.6	0	2	0	0	4	1
195	0	53	1	2	0	1	0	0	0	0	0	5.4	0	0	0	0	0	0	4		18.24	0	0	0	0	2	0
196	1	48	1	3	0	0	0	0	1	0	0	5.9	1	0	0	0	0	0	3		20.79	0	0	0	0	2	0
197	0	55	1	2	0	1	0	0	1	0	0	6.4	0	0	0	0	0	0	3		22.99	0	0	0	0	3	0
198	1	54	1	2	1	1	0	0	0	0	1	5	0	0	0	0	0	0	1	0	26.09	0	1	0	0	1	0
199	0	36	0	2	0	1	0	0	0	1	1	6.9	0	0	0	0	0	0	3	1	19.19	0	0	0	0	0	0
200	0	55	1	2	0	0	0	0	1	1	0	10.4	0	0	0	0	0		4		18.03	0	0	0	0	3	0
201	0	23	0	2	0	1	0	0	0	0	0	4.9	1	0	0	0	0		3		20.88	0	1	0	0	2	0
202	1	52	1	3	0	1	0	0	1	1	1	8.9	1	1	0	0	0	0	3	0	21.96	1	1	0	0	1	1
203	1	27	0	2	0	1	0	0	0	0	0	5.3	1	0	0	0	0	0	4		17.33	0	0	0	0	2	0
204	1	42	1	2	0	0	0	0	0	0	0	6.4	1	0	1	0	0	0	3		21.79	0	0	0	0	2	0
205	0	32	0	2	0	1	0	0	0	1	0	6.6	1	0	0	0	0	0	1		25.75	0	1	0	0	2	0
206	1	65	1	3	0	1	0	0	1	1	0	7	0	0	0	0	0	0	1		26.98	0	0	0	0	3	0
207	0	19	0	3	0	1	0	0	0	0	0	5.7	1	0	0	0	0	0	4		17.99	0	0	0	0	0	0
208	0	25	0	2	0	0	0	0	0	1	0	7.1	0	0	0	0	0	0	2		23.52	0	0	0	0	2	0
209	0	54	1	2	0	1	0	0	1	1	1	8.1	0	0	0	0	1	1	3	0	19.01	0	2	1	2	4	1
210	0	55	1	3	0	1	0	0	1	1	1	12.1	0	0	0	0	0	0	4	0	17.26	0	0	1	1	2	0
211	0	52	1	3	0	1	0	1	0	0	1	5.2	1	0	0	0	0	0	4	0	17.86	0	0	0	0	2	1
212	0	38	0	2	0	0	0	0	1	1	0	11.2	1	0	0	0	0		2		24.33	0	0	0	0	1	0
213	0	31	0	2	0	0	0	0	0	1	0	7.5	0	0	0	0	0	0	2		24.03	0	1	0	0	1	0
214	0	44	1	2	0	0	0	0	1	1	0	6.5	0	0	0	0	0	0	4		17.36	0	0	0	0	2	0
215	1	56	1	2	0	1	0	0	1	1	1	9.5	0	1	0	0	0	0	3	0	19.73	1	0	0	0	0	0
216	0	48	1	3	0	1	0	0	1	1	1	12.6	0	0	0	0	0	1	4	1	18.05	0	1	1	0	3	1
217	0	26	0	2	1	1	0	0	0	1	1	6.5	1	0	0	0	0	0	2	0	24.09	0	0	1	1	2	0
218	0	19	0	2	0	1	0	0	0	0	0	5.1	0	0	0	0	0	0	4		16.11	0	0	1	1	1	0
219	1	59	1	2	0	1	0	0	1	0	0	5.1	0	0	0	0	1	0	3		19.64	0	0	0	0	0	0
220	0	36	0	2	0	1	0	0	0	1	0	7.5	0	0	0	0	0	0	3		19.27	0	0	0	0	0	0
221	0	42	1	2	1	1	0	0	0	0	1	5.8	0	0	0	0	0	0	3	0	21.71	0	0	0	0	3	0
222	1	30	0	2	0	0	0	0	0	0	0	5.9	1	0	0	0	0	0	3		19.56	0	0	0	0	2	0
223	0	53	1	3	1	1	0	0	1	0	0	5	0	0	0	0	0		1		26.2	0	1	0	0	3	0
224	1	46	1	2	0	0	0	0	1	0	1	6.3	0	0	0	0	0	1	2	0	23.22	0	3	1	4	2	1
225	1	63	1	2	1	1	0	0	1	0	0	6.3	0	1	0	1	0		4		16.92	1	1	0	0	2	0
226	0	21	0	2	0	1	0	0	0	1	0	6.6	0	0	0	0	0	0	1		26.91	0	1	0	0	2	0
227	1	28	0	1	0	0	0	0	0	0	0	6.2	0	1	0	0	0		2		24.16	0	0	0	0	1	0
228	0	25	0	2	0	0	0	0	0	0	0	6.4	0	0	0	0	0	0	4		17.52	0	1	1	1	1	0
229	0	38	0	2	0	1	0	1	0	0	0	5.5	0	0	0	0	0	0	2		24.85	0	0	0	0	2	0
230	1	49	1	3	0	0	0	0	1	1	0	7.6	0	1	0	0	0	0	3		19.72	0	1	0	0	2	0
231	1	21	0	3	0	1	0	0	1	1	1	12.4	1	1	0	0	0	0	3	0	20.82	0	0	0	0	2	0
232	1	61	1	3	0	1	0	0	1	1	0	7.6	0	1	0	0	0		3		20.49	1	0	0	0	3	0
233	1	59	1	4	0	1	0	0	1	1	0	9.6	1	1	0	0	2	0	2		23.57	1	1	0	0	1	0
234	0	21	0	2	0	1	0	0	0	0	1	5.4	1	0	0	0	0	1	4	1	16.15	0	2	0	0	2	1
235	0	49	1	2	0	1	0	0	1	0	0	6.1	0	0	0	0	0	0	3		21.3	0	0	0	0	3	0
236	0	50	1	2	0	1	0	0	1	1	1	8.8	0	1	0	0	0	0	1	0	25.37	0	3	1	0	4	1
237	0	23	0	2	0	1	0	1	0	0	0	6.1	0	0	0	0	0	0	4		16.23	0	1	0	0	2	0
238	1	29	0	2	0	0	0	0	0	0	0	5.9	1	0	0	0	0	0	1		26.31	0	0	0	0	3	0
239	1	44	1	3	0	1	0	1	0	0	1	6	0	0	0	0	0	0	4	0	18.16	0	1	0	0	4	1
240	1	37	0	3	1	1	0	0	0	0	0	6.2	0	0	0	0	0		1		25.34	0	1	1	1	3	0
241	0	25	0	2	0	0	0	0	0	0	0	5.9	0	0	0	0	0	0	3		19.05	0	0	0	0	0	0
242	1	19	0	2	0	1	0	0	0	0	1	4.2	0	0	0	0	0	0	3	0	20.72	0	1	0	0	2	0
243	1	50	1	2	1	1	0	0	0	1	1	7.8	0	2	0	0	0	1	4	1	17.17	1	2	1	3	4	1
244	0	51	1	2	0	1	0	0	0	0	0	6.3	0	0	0	0	0		4		18.13	0	0	0	0	1	0
245	0	35	0	2	1	0	0	0	0	1	0	7.3	0	0	0	0	0	0	1		25.85	0	0	0	0	3	0
246	1	67	1	3	0	1	0	0	1	0	0	5.4	0	1	0	0	0	0	1		26.88	1	0	1	2	2	0
247	1	60	1	2	1	1	0	0	0	0	0	6.1	1	1	0	0	0		3		21.55	1	1	0	0	2	1
248	0	37	0	2	0	1	0	0	0	1	0	7.6	0	0	0	0	0	0	2		23.45	0	0	0	0	3	0
249	0	43	1	2	0	0	0	1	0	0	1	5.1	0	1	0	0	0	0	3	1	18.67	0	2	1	3	2	1
250	1	57	1	2	0	1	0	0	0	1	0	6.9	1	2	0	0	0		3		19.05	1	1	0	0	2	1
251	0	57	1	2	0	1	0	0	0	0	0	5.4	0	0	0	0	0	0	1		26.01	0	1	0	0	2	0
252	1	46	1	4	1	1	0	1	1	0	1	5.4	0	0	0	0	0	0	4	0	17.46	0	0	0	0	4	0
253	0	49	1	2	0	0	0	0	1	1	0	7.6	0	0	0	0	0		4		18.14	0	1	1	3	4	1
254	0	42	1	3	1	1	0	0	0	0	0	5.3	0	0	0	0	1	0	3		19.26	0	0	0	0	1	0
255	0	25	0	2	1	1	0	0	0	0	0	4.7	0	0	0	0	0		3		22.57	0	0	0	0	3	0
256	0	28	0	2	0	0	0	1	0	0	1	6.3	0	0	0	0	0	0	3	0	18.84	0	1	1	1	0	0
257	1	23	0	1	1	0	0	0	0	0	1	5.9	0	0	0	0	0	0	3	0	21.15	0	0	0	0	3	0
258	0	55	1	2	0	1	0	0	1	1	1	10.7	0	0	0	0	0	0	3	0	21.77	0	0	1	3	0	0
259	0	38	0	2	0	0	0	0	0	1	0	6.5	0	0	0	0	0	0	3		19.76	0	1	1	1	1	0
260	0	18	0	2	1	1	0	0	0	0	1	5.3	0	0	0	0	0	1	3	0	22.02	0	0	0	0	1	0
261	0	49	1	2	1	1	0	1	1	0	1	5.6	0	0	0	0	1	1	4	0	17.84	0	2	1	3	4	1
262	1	50	1	3	0	1	0	0	1	0	1	4.6	1	0	0	1	0	0	2	0	23.79	0	0	0	0	1	0
263	0	48	1	3	0	1	0	0	0	0	1	5	0	0	0	0	0	0	4	0	17.02	0	0	0	0	2	0
264	1	56	1	2	0	1	0	0	1	1	1	8.5	0	1	0	0	0	0	1	0	25.53	1	1	0	0	3	0
265	1	53	1	2	0	0	0	0	1	1	0	12.5	0	1	0	1	0	0	3		19.34	1	1	0	0	1	0
266	0	38	0	3	1	1	0	0	0	1	0	7.1	0	0	0	0	0	0	3		19.8	0	1	1	1	2	0
267	0	46	1	2	0	0	0	0	0	0	0	5.2	0	0	0	0	0	0	1		26.45	0	0	0	0	3	0
268	0	63	1	2	0	1	0	0	1	1	0	9.6	0	1	0	0	1	0	2		23.02	1	0	0	0	2	0
269	0	66	1	3	0	1	0	0	1	0	0	5.1	0	0	0	0	0	0	3		18.66	0	0	0	0	2	0
270	1	61	1	3	0	1	0	0	1	0	1	6.4	0	1	0	0	1	1	3	0	21.3	1	2	1	3	1	1
271	1	45	1	3	0	0	0	0	1	0	0	5.1	1	0	0	0	0	0	3		21.69	0	1	0	0	3	1
272	1	29	0	2	0	0	0	0	1	0	0	5.6	1	1	0	0	0		2		23.36	0	1	0	0	4	1
273	0	39	0	2	0	1	0	1	1	1	0	6.8	0	0	0	0	0		3		20.52	0	2	0	0	2	1
274	1	64	1	2	0	1	0	0	1	1	0	9.6	1	1	0	0	0	0	3		22.17	1	0	0	0	3	0
275	0	43	1	2	0	1	0	0	1	1	0	8.5	0	0	0	0	0		4		17.21	0	0	1	3	2	0
276	0	48	1	2	0	1	0	0	0	0	0	5.4	0	0	0	0	0	1	4		16.34	0	0	1	1	2	0
277	0	29	0	2	0	1	0	0	0	0	0	4.6	0	0	0	0	0	0	2		23.49	0	0	0	0	2	0
278	1	27	0	2	0	1	0	0	0	0	1	6.3	0	1	0	0	0	0	3	0	19.68	0	1	0	0	2	0
279	0	60	1	2	0	1	0	0	1	1	0	10.3	0	0	0	0	0	0	1		26.29	0	0	1	1	3	0
280	0	53	1	2	0	1	0	0	1	1	0	11.9	0	0	0	0	0	0	2		23.65	0	1	0	0	2	0
281	1	26	0	3	1	0	0	0	0	0	0	5.4	1	0	0	0	0	0	2		23.3	0	0	0	0	2	0
282	0	24	0	1	0	0	0	0	0	1	0	6.6	0	0	0	0	0	0	3		19.74	0	1	0	0	0	0
283	0	22	0	2	0	0	0	0	0	0	0	5.9	0	0	0	0	0	0	4		16.17	0	0	0	0	2	0
284	1	27	0	3	0	1	0	0	0	0	0	5.9	1	0	0	0	0	0	2		23.64	0	0	1	1	2	0
285	0	35	0	2	0	0	0	0	0	0	0	6	0	0	0	0	0	0	3		22.5	0	1	1	2	4	1
286	0	48	1	2	0	1	0	0	0	0	0	6	0	0	0	0	1	0	3		19.85	0	3	1	0	4	1
287	0	34	0	2	0	0	0	0	1	1	0	9	1	0	0	0	0		4		17.72	0	2	1	3	2	1
288	1	45	1	2	0	0	0	0	1	0	1	6	1	0	0	0	0	0	4	0	17.84	0	1	0	0	3	0
289	0	53	1	2	0	1	0	1	1	1	1	6.6	0	0	0	0	0	1	4	0	18.13	0	2	0	0	3	1
290	0	28	0	2	0	1	0	0	0	0	0	5.9	0	0	0	0	0	0	2		24.13	0	1	0	0	0	0
291	1	68	1	2	0	1	0	0	1	1	0	8.5	0	1	0	0	0	0	4		16.41	1	2	1	3	3	0
292	0	35	0	2	0	0	0	0	0	0	1	6.1	0	0	0	0	0	0	2	0	24.02	0	0	0	0	2	0
293	0	57	1	4	0	1	0	0	1	1	0	11.9	0	0	0	0	0	0	2		23.01	0	1	0	0	1	0
294	1	42	1	3	0	0	0	0	1	0	0	6.4	0	0	1	0	0		4		17.45	0	1	1	2	4	1
295	0	34	0	2	0	0	0	0	0	0	0	5.6	0	0	0	0	0	0	3		20.59	0	1	0	0	1	0
296	0	62	1	2	0	1	0	0	1	1	0	12.5	0	0	0	1	0	0	4		16.29	1	0	0	0	1	0
297	1	49	1	2	0	0	0	0	0	0	1	5.1	0	0	0	0	0	0	2	1	24.07	0	0	1	1	1	0
298	0	28	0	2	0	1	0	0	0	0	0	5	0	0	0	0	0	0	3		22.56	0	0	0	0	2	0
299	0	42	1	2	0	0	0	0	1	1	0	9.8	0	0	0	0	0	0	3		21.72	0	0	0	0	2	0
300	0	67	1	3	0	1	0	0	1	1	0	9.9	0	1	0	0	1	0	1		25.47	1	0	0	0	1	0
301	0	44	1	3	0	1	0	0	0	0	0	5.1	0	0	0	0	0	0	3		21.04	0	1	0	0	3	0
302	0	32	0	2	0	0	0	1	0	0	1	5.1	0	0	0	0	0	1	4	1	17.88	0	3	0	0	3	1
303	0	43	1	3	0	1	0	0	0	0	0	5.3	0	0	0	0	0	0	4		17.69	0	0	0	0	3	0
304	0	28	0	2	0	0	0	0	0	1	1	6.6	0	0	0	0	0	0	4	0	17.6	0	0	0	0	2	0
305	0	24	0	2	0	0	0	0	0	1	1	6.5	1	0	0	0	0	0	1	0	26.85	0	1	0	0	2	0
306	1	45	1	3	0	0	0	0	0	1	0	7.2	0	0	1	0	0	0	3		22	0	0	0	0	1	0
307	1	52	1	2	1	1	0	0	0	0	1	5.5	0	0	0	0	0	0	2	0	24.86	0	0	1	1	2	0
308	1	27	0	2	0	0	0	0	0	0	0	5.9	1	0	0	0	0	0	1		26.82	0	1	0	0	0	0
309	1	27	0	2	0	1	1	1	0	0	1	6	0	0	1	0	0	0	4	1	16.96	0	2	1	0	3	1
310	1	49	1	2	0	0	0	0	0	0	0	5.1	1	1	0	1	0	0	4		17.78	1	1	0	0	1	0
311	0	45	1	3	0	1	0	0	0	0	0	6	0	0	0	0	0		3		20.33	0	0	1	1	1	0
312	1	41	1	2	0	0	0	0	0	1	1	7.1	1	0	0	0	0	0	1	1	26.52	0	0	0	0	1	0
313	1	44	1	2	0	0	0	0	1	1	0	11.2	0	0	0	0	0	0	2		24.41	0	1	0	0	2	0
314	0	55	1	3	0	1	0	0	1	1	0	10.8	0	0	0	0	0	0	4		17.89	0	0	0	0	2	0
315	1	67	1	3	1	1	0	0	1	1	0	8.8	0	1	0	0	0	0	4		17.91	1	0	0	0	1	0
316	0	40	1	3	0	1	0	0	1	0	0	6.4	0	0	0	0	0	0	1		25.5	0	0	0	0	1	0
317	0	59	1	2	0	1	0	0	1	1	0	12.3	0	0	0	0	0	0	1		26.84	0	0	0	0	2	0
318	0	18	0	2	0	1	0	0	0	0	0	6.4	0	0	0	0	0	0	4		18	0	0	0	0	2	0
319	0	26	0	2	0	0	0	0	1	1	0	8.2	1	0	0	0	1		4		17.54	0	2	0	0	3	1
320	0	38	0	2	0	1	0	0	0	0	0	5.3	0	0	0	0	0		1		25.9	0	1	0	0	3	0
321	1	61	1	2	0	1	0	0	1	1	0	8.4	1	0	0	0	0	0	4		16.45	0	0	0	0	1	0
322	0	57	1	2	0	1	0	0	0	1	0	7.4	0	0	0	0	0		3		21.91	0	0	1	1	2	0
323	0	53	1	2	0	1	0	0	1	1	1	9.9	0	0	0	0	0	0	1	0	26.08	0	0	0	0	3	0
324	1	66	1	3	0	1	0	0	1	1	0	9.1	0	2	0	0	0	0	2		24.4	1	0	0	0	1	0
325	1	28	0	1	0	0	0	0	0	0	1	5	0	0	0	0	0	0	2	0	24.53	0	0	0	0	2	0
326	0	24	0	2	1	1	0	0	0	1	0	6.8	0	0	0	0	0	0	1		26.8	0	1	0	0	2	0
327	0	60	1	2	0	1	0	0	1	1	0	7.1	0	0	0	1	0		2		23.54	1	0	1	2	2	0
328	0	41	1	2	0	0	0	0	0	0	0	5.4	0	0	0	0	0		3		19.81	0	0	0	0	1	0
329	0	42	1	2	0	1	0	0	0	0	0	5.3	0	0	0	0	1	0	3		22.42	0	2	1	2	1	1
330	0	64	1	2	1	1	0	0	1	1	1	8.7	0	2	0	0	1	0	4	1	17.73	1	1	1	2	3	1
331	0	53	1	2	0	1	0	0	0	0	1	5.7	0	0	0	0	0	0	3	0	19.83	0	1	0	0	2	0
332	0	19	0	2	0	1	0	0	0	0	1	5.2	0	0	0	0	0	0	4	0	16.37	0	1	0	0	1	1
333	0	43	1	2	0	1	0	0	1	1	1	12.3	1	0	0	0	0	0	1	0	25.06	0	0	0	0	1	0
334	0	22	0	2	0	1	0	0	0	0	1	6.3	0	0	0	0	0	0	1	1	25.16	0	1	0	0	0	0
335	1	48	1	3	0	0	0	0	1	1	0	10.4	0	1	0	0	2	0	3		20.24	0	1	0	0	3	1
336	0	33	0	2	0	0	0	1	0	1	1	7	0	0	0	0	0	0	3	0	20.94	0	0	0	0	2	0
337	0	50	1	2	0	1	0	0	0	0	0	5.8	0	0	0	0	1	0	3		19.41	0	0	0	0	2	0
338	0	28	0	2	0	1	0	0	0	0	0	5.3	0	0	0	0	0	0	3		22.05	0	0	1	2	3	0
339	0	39	0	2	0	1	0	0	0	0	0	5.2	1	0	0	0	0	0	4		17.94	0	1	0	0	3	0
340	1	61	1	2	0	1	0	0	0	0	1	5.7	0	1	0	0	1	0	3	0	19.21	1	0	0	0	0	0
341	0	36	0	2	0	1	0	0	0	1	0	6.8	0	0	0	0	0	0	4		17.28	0	0	0	0	2	0
342	1	42	1	2	0	0	0	0	1	0	0	6.3	0	0	0	0	0	0	4		16.55	0	0	0	0	3	0
343	0	46	1	2	0	1	0	0	0	0	0	6.1	0	0	0	0	0		4		18.29	0	0	0	0	2	0
344	0	43	1	4	0	1	0	0	1	1	0	10.6	0	0	0	0	0	0	3		22.49	0	1	0	0	3	0
345	1	28	0	3	1	0	0	0	0	0	1	5.3	1	0	0	0	0	1	4	0	15.89	0	1	1	0	2	1
346	0	48	1	2	0	1	0	0	1	1	0	9.5	0	0	0	0	0	0	2		23.69	0	0	0	0	1	0
347	0	35	0	2	1	0	0	0	0	0	0	4.6	1	0	0	0	0	0	1		25.96	0	0	0	0	1	0
348	1	56	1	2	0	1	0	0	1	1	0	8.8	0	0	0	0	0	0	2		24.06	0	0	0	0	3	0
349	0	30	0	1	0	0	0	0	0	1	1	6.6	0	0	0	0	0	0	2	0	23.92	0	1	0	0	1	0
350	1	22	0	3	0	1	0	0	0	0	0	5.3	1	1	0	0	0		3		19.86	0	1	0	0	2	0
351	0	49	1	2	0	1	0	0	0	0	0	5.1	0	0	0	0	0	0	2		24.73	0	0	0	0	2	0
352	0	22	0	2	0	0	0	0	0	0	0	6.2	1	0	0	0	0	0	1		25.57	0	0	0	0	2	0
353	0	48	1	2	0	0	0	0	1	1	0	12.4	0	0	0	0	0	0	1		26.54	0	0	1	1	3	0
354	0	30	0	1	0	0	0	0	0	0	0	6.4	0	0	0	0	0	0	2		24.36	0	1	0	0	1	0
355	1	56	1	4	0	1	0	0	1	1	0	8.6	0	1	0	0	0		3		21.44	1	3	0	0	2	1
356	0	35	0	2	0	1	0	0	1	0	0	4.6	0	0	0	0	0		4		16.35	0	1	1	0	4	1
357	1	33	0	1	0	0	0	0	1	1	0	8.3	1	0	0	0	0	0	3		22.64	0	2	0	0	1	0
358	1	54	1	2	0	1	0	0	0	1	1	7	1	0	0	0	0	1	1	0	25.93	0	0	0	0	3	1
359	0	57	1	2	0	1	0	0	1	0	0	5.2	0	0	0	0	1	0	4		18.04	0	1	0	0	1	0
360	1	43	1	2	0	0	0	0	0	0	1	5.7	0	1	0	0	0	0	4	0	17.09	0	2	1	0	2	1
361	1	20	0	2	0	1	0	1	0	0	1	6	0	0	0	0	0	0	4	1	17.15	0	2	0	0	1	1
362	0	32	0	3	0	0	0	0	0	0	0	6	0	0	0	0	1	0	3		21.17	0	0	0	0	3	0
363	0	31	0	2	0	0	0	0	0	0	0	6.3	0	0	0	0	0	0	1		25.84	0	0	0	0	1	0
364	1	19	0	2	1	1	0	0	0	0	0	5.7	1	0	0	0	0	0	3		22.06	0	1	0	0	0	0
365	0	26	0	2	0	1	0	0	0	1	0	6.7	0	0	0	0	0	0	2		24	0	1	0	0	3	0
366	0	45	1	3	0	1	0	0	1	1	1	10.4	0	0	0	0	0	0	3	0	22.63	0	0	0	0	3	0
367	0	19	0	2	0	1	0	0	0	1	0	6.6	0	0	0	0	0		3		19.39	0	0	1	2	2	0
368	0	32	0	2	0	0	0	0	0	1	1	7.2	1	0	0	0	0	0	4	1	18.42	0	1	0	0	3	0
369	0	33	0	2	0	0	0	0	0	1	0	7.5	0	0	0	0	0	0	4		17.81	0	0	0	0	1	0
370	0	27	0	2	0	0	0	0	0	1	0	7.4	0	0	0	0	0	0	3		21.48	0	1	1	2	2	0
371	1	37	0	2	0	0	0	0	1	1	0	11	0	0	0	0	1	0	3		19.09	0	0	0	0	2	0
372	0	44	1	3	0	0	0	1	1	0	1	6.4	0	0	0	0	0	1	2	0	24.49	0	3	0	0	3	1
373	1	55	1	2	0	1	0	0	1	0	1	5.7	0	1	0	0	0	0	3	0	21.84	1	0	0	0	1	0
374	0	32	0	2	0	1	0	0	0	0	0	5.1	0	1	0	0	0	0	4		17.08	0	2	1	2	3	1
375	0	38	0	2	0	1	0	0	0	1	0	6.6	0	0	0	0	0	0	1		25.13	0	0	1	1	2	0
376	0	25	0	2	1	0	0	0	0	0	1	5.9	0	0	0	0	0	0	3	0	20.3	0	0	0	1	1	0
377	0	50	1	3	0	0	0	0	1	1	0	10.1	0	0	0	0	0	0	3		21.5	0	1	0	0	2	0
378	0	39	0	2	0	0	0	0	0	0	0	5.7	1	0	0	0	0	0	3		18.9	0	0	0	1	1	0
379	0	39	0	3	0	0	0	1	0	0	1	6	0	0	0	0	0	0	3	1	21.52	0	1	0	0	1	0
380	0	22	0	2	0	0	0	0	0	1	0	7.1	0	0	0	0	0	0	3		21.1	0	0	0	1	1	0
381	0	39	0	3	0	0	0	0	0	1	0	6.6	0	0	0	0	0	0	3		20.01	0	0	0	0	1	0
382	1	24	0	2	0	0	0	0	1	1	0	10	0	1	0	0	0	0	3		21.32	0	1	0	0	1	0
383	0	57	1	3	0	1	0	0	0	0	0	5.7	0	0	0	0	1	0	3		18.6	0	0	1	1	2	0
384	1	35	0	2	0	0	0	1	0	0	0	6.4	0	0	0	0	0	0	3		20.15	0	0	1	1	1	0
385	1	31	0	2	0	0	0	0	0	0	1	6	0	0	0	0	0	0	3	0	20.65	0	2	0	0	2	0
386	0	68	1	3	1	1	0	0	1	1	0	8.2	0	1	0	1	0	0	3		20.32	0	0	1	1	2	0
387	1	41	1	3	0	1	0	0	1	1	0	6.9	0	1	0	0	2		3		18.6	0	0	0	0	1	0
388	1	35	0	2	0	0	0	0	1	1	1	8	0	0	0	0	0	1	3	1	18.52	0	1	0	0	2	0
389	0	65	1	3	0	1	0	0	0	1	0	6.7	0	0	0	0	1	0	3		19.6	1	0	0	0	1	0
390	0	29	0	3	1	0	0	0	0	0	1	5.9	0	0	0	0	0	1	3	0	20.36	0	0	1	1	1	0
391	1	53	1	3	0	0	0	0	0	1	1	6.5	0	0	0	0	0	1	3	1	19.2	1	0	0	0	1	0
392	0	33	0	3	1	0	0	0	0	0	0	5.3	0	0	0	0	0	0	3		19.2	0	2	0	0	2	0
393	1	28	0	2	0	1	0	0	0	0	0	6.2	0	1	0	0	0	0	3		20.3	0	0	1	2	2	0
394	0	23	0	2	0	0	0	0	0	0	0	5.4	0	0	0	0	0	0	3		20.3	0	0	0	0	1	0
395	0	39	0	3	0	0	0	0	1	0	0	5.3	1	0	0	0	0	0	3		20.6	0	1	0	0	2	0
396	0	48	1	2	1	1	0	0	1	1	0	9	0	0	0	0	0	0	3		21.63	0	0	0	2	3	0
397	1	28	0	3	0	0	0	0	1	1	0	7.5	1	1	0	0	0	0	3		20.92	0	2	0	0	3	0
398	1	36	0	3	0	0	0	0	0	0	0	6.3	1	0	0	0	0	0	3		22.06	0	1	1	1	2	0
399	0	25	0	2	1	1	0	0	0	0	0	6.1	0	0	0	0	0	0	2		23.1	0	0	0	0	2	0
400	1	45	1	2	0	0	0	0	0	0	0	5.9	0	1	0	0	0	0	4		18.1	0	1	0	0	2	0
401	0	55	1	2	0	0	0	0	0	0	0	6.4	0	0	0	0	0	0	3		22.36	1	0	0	1	3	0
402	1	36	0	3	1	0	0	0	0	0	0	6	0	0	0	0	0	0	1		25.1	0	0	0	0	2	0
403	1	29	0	2	0	1	0	0	0	0	0	6.1	0	0	0	0	0	0	4		17.96	0	2	0	1	3	0
404	0	46	1	3	0	1	0	0	1	1	0	8	1	0	0	0	1	0	3		20.48	0	0	1	0	2	0
405	0	26	0	2	1	1	0	0	0	0	0	6	0	0	0	0	0	0	3		21.53	0	0	0	1	3	0
406	0	35	0	3	0	0	0	0	0	0	1	6	0	0	0	0	0	0	2	0	23.21	0	1	0	0	3	0
407	0	20	0	2	1	1	0	0	0	0	1	6	0	0	0	0	0	0	3	0	20.6	0	0	0	0	2	0
408	0	19	0	2	0	1	0	0	0	0	0	6.3	0	0	0	0	0	0	3		19.6	0	0	0	1	3	0
409	0	41	1	3	1	0	0	0	1	1	1	7.1	0	0	0	0	0	0	3	0	19.8	0	1	0	0	2	0
410	0	63	1	4	0	1	0	0	0	0	0	6.4	0	0	0	0	2	0	3		20.18	0	0	0	0	1	0
411	0	45	1	2	0	0	0	0	1	0	0	6	0	0	0	0	0	0	3		20.63	0	0	0	0	3	0
412	0	32	0	3	0	1	0	0	0	0	0	6.3	1	0	0	0	0	0	3		18.6	0	0	0	0	2	0
413	0	32	0	2	1	0	0	0	0	0	1	6	0	0	0	0	0	0	2	0	23.1	0	0	0	0	3	0
414	1	55	1	3	0	1	0	0	1	1	1	7.1	0	1	0	0	0	0	3	0	19.68	0	1	0	1	1	0
415	1	25	0	3	1	0	0	0	0	0	1	5.9	1	0	0	0	0	0	3	0	19.5	0	1	0	0	3	0
416	0	35	0	3	0	1	0	0	0	0	0	6.4	0	0	0	0	0	0	3		21.6	0	0	0	0	1	0
417	1	45	1	2	1	0	0	0	0	1	0	7.2	0	1	0	0	0	0	3		19.2	0	0	0	0	3	0
418	0	39	0	2	0	1	0	0	1	1	0	9	0	0	0	0	0	0	3		20.69	0	0	0	0	1	0
419	1	22	0	2	0	0	0	1	0	0	0	6	0	0	0	0	0	0	3		21.2	0	1	0	1	3	0
420	0	36	0	3	0	1	0	0	0	0	0	5.9	0	0	0	0	0	0	3		19.95	0	0	0	0	2	0
421	0	24	0	2	0	0	0	0	0	0	1	6.4	1	1	0	0	0	1	3	0	21.3	0	1	0	0	1	0
422	1	29	0	2	0	0	0	0	0	0	0	6	1	0	0	0	0	0	3		22.36	0	0	0	1	3	0
423	0	36	0	2	1	0	0	0	0	0	0	6	0	0	0	0	0		3		21.36	0	0	0	0	2	0
424	0	25	0	1	0	0	0	0	0	0	0	6	0	0	0	0	0	0	3		18.69	0	0	1	1	3	0
425	1	36	0	2	0	1	0	0	0	0	0	6	0	0	0	0	0	0	3		21.36	0	0	0	0	1	0
426	1	45	1	3	0	0	0	0	0	1	0	7.6	0	0	0	0	0		3		18.69	0	1	0	1	3	0
427	0	22	0	2	1	1	0	0	0	0	0	6	0	0	0	0	0	0	3		21.39	0	0	0	0	2	0
428	0	34	0	2	1	0	0	0	1	1	0	7.2	0	0	0	0	0	0	3		18.75	0	1	0	0	1	0
429	0	67	1	3	0	1	0	0	1	0	0	6	0	0	0	0	1		2		23.25	1	0	1	1	3	0
430	0	36	0	1	1	0	0	0	0	0	1	5.1	1	0	0	0	0	0	3	0	21.72	0	1	0	0	1	0
431	0	47	1	2	0	1	0	0	0	0	0	6	0	0	0	0	0	0	2		23.25	0	0	0	0	1	0
432	1	55	1	3	0	0	0	1	1	1	0	8	1	1	0	0	0	0	3		18.9	1	1	0	1	1	0
433	0	26	0	2	1	1	0	0	1	0	0	6	0	0	0	0	0	0	3		21.68	0	0	0	0	2	0
434	1	33	0	3	0	0	0	0	0	1	0	6.7	0	0	0	0	0	0	3		19.5	1	1	0	1	3	0
435	0	48	1	3	0	0	0	0	1	0	0	6	0	0	0	0	0	0	3		19.6	0	1	0	0	2	0
436	1	25	0	2	1	0	0	0	1	1	0	7	1	1	0	0	0	0	2		23.4	0	0	0	1	1	0
437	0	69	1	3	0	1	0	0	1	1	0	7	0	0	0	0	0	0	3		18.9	0	0	0	0	2	0
438	0	52	1	2	0	1	0	1	0	0	0	6.3	0	0	0	0	0	0	3		18.9	0	0	0	0	2	0
439	0	45	1	3	0	0	0	0	1	0	0	6	0	0	0	0	1	0	3		19.87	0	1	0	0	3	0
440	0	52	1	3	1	0	0	0	0	0	0	5	0	0	0	0	0	0	3		18.68	0	0	1	1	3	0
441	0	22	0	2	0	0	0	0	0	0	0	6	0	0	0	0	0	0	4		16.32	0	1	0	0	2	0
442	0	31	0	3	0	1	0	0	0	1	1	6.6	0	0	0	0	0	0	2	0	23.5	0	1	0	0	3	0
443	0	23	0	2	1	0	0	0	0	0	1	5.7	0	0	0	0	0	0	3	0	22.14	0	0	0	0	1	0
444	1	25	0	1	0	1	0	0	0	0	1	6.4	0	0	0	0	0	0	2	0	24.48	0	1	0	0	3	0
445	0	22	0	2	0	1	0	0	1	0	0	5	0	0	0	0	0	0	3		21.68	0	0	0	0	2	0
446	0	36	0	2	0	0	0	0	0	0	0	5.3	0	0	0	0	0	0	2		23.36	0	0	0	0	2	0
447	1	38	0	2	1	0	0	0	1	0	0	6	1	1	0	0	0	0	3		21.67	0	0	1	1	3	0
448	0	39	0	2	0	1	0	0	0	0	1	6	0	0	0	0	0	0	3	0	18.93	0	0	0	0	1	0
449	0	42	1	2	0	1	0	1	0	0	1	6	0	0	0	0	0	0	3	0	21.3	0	0	0	0	3	0
450	0	39	0	2	1	0	0	0	1	0	0	6	0	0	0	0	0	0	3		19.68	0	0	0	0	2	0
451	1	44	1	2	0	1	0	0	0	0	1	6	0	0	0	0	0	0	2	0	23.51	0	0	0	0	3	0
452	1	22	0	2	1	0	0	0	0	0	0	6	0	0	0	0	0	0	3		22.36	0	0	0	0	1	0
453	0	65	1	4	0	1	0	0	1	0	1	6	0	0	0	0	1	0	3	0	20.47	0	0	1	1	3	0
454	1	32	0	3	0	1	0	0	0	0	0	5.9	1	0	0	0	0		3		18.99	0	0	0	0	1	0
455	0	23	0	1	0	0	0	0	0	0	1	6	0	0	0	0	0	0	3	0	18.78	0	0	1	1	3	0
456	0	19	0	3	0	1	0	0	0	0	0	6	0	0	0	0	0	0	3		20.96	0	0	0	0	2	0
457	1	56	1	4	0	0	0	0	0	0	0	6	0	0	0	0	1	0	3		18.78	0	0	0	0	1	0
458	0	22	0	2	0	0	0	0	0	0	0	6.2	0	0	0	0	0	0	2		23.24	0	0	0	0	1	0
459	0	23	0	2	1	1	1	0	0	0	0	6.4	1	0	0	0	0	0	3		20.67	0	0	0	0	2	0
460	0	48	1	3	0	0	0	0	1	0	1	6.2	0	0	0	0	0	0	3	0	23	0	0	0	0	0	0
461	0	23	0	2	0	1	0	0	1	0	0	6.3	0	0	0	0	0	0	3		21.25	0	0	0	0	0	0
462	1	44	1	2	0	0	0	0	0	0	1	5.7	0	0	0	0	0	0	2	0	24.21	0	0	0	0	2	0
463	0	23	0	2	1	0	0	0	1	1	0	7.2	0	0	0	0	0		3		21.26	0	0	0	0	3	0
464	0	43	1	3	0	1	0	0	1	1	1	8.4	0	0	0	0	0	0	1	1	26.36	0	0	0	0	1	0
465	1	23	0	3	1	0	0	0	0	0	0	6.3	0	0	0	0	0	0	3		18.69	0	0	0	0	1	0
466	0	55	1	2	1	0	0	0	1	1	0	9.1	0	0	0	0	0		3		21.67	0	0	0	0	0	0
467	0	56	1	2	1	1	0	0	1	1	0	10.1	0	0	0	0	0		3		18.95	0	0	0	0	1	0
468	0	68	1	3	0	1	0	0	0	0	1	6	0	0	0	0	1	0	3	0	21.73	0	0	0	0	1	0
469	1	58	1	2	1	1	0	1	1	1	1	10.6	1	1	0	0	1	1	4	1	17.95	0	1	1	3	4	1
470	0	42	1	3	0	1	0	1	1	1	1	8.1	0	1	0	0	0	1	4	1	18.2	0	1	1	2	3	1
471	1	36	0	3	1	0	0	0	0	1	1	9	0	1	0	0	0	0	3	0	18.9	0	1	1	0	2	1
472	0	48	1	3	0	0	0	1	1	1	1	8.2	1	0	0	0	0	0	3	1	20.15	0	2	1	0	1	1
473	1	52	1	2	0	0	0	1	1	1	1	8.7	1	1	0	0	0	0	3	0	20.26	1	2	1	0	3	1
474	0	38	0	2	1	0	0	0	0	1	1	8.1	1	0	0	0	0	1	4	1	17.9	0	1	1	0	4	1
475	0	38	0	2	1	0	0	1	0	1	1	6.9	0	1	0	0	2	0	3	0	20.15	0	3	1	2	3	1
476	1	28	0	2	0	0	0	1	1	1	0	8	0	0	0	0	0		4		18.4	0	1	1	1	2	1
477	0	45	1	2	0	0	0	0	1	1	1	8	0	0	0	0	0	1	3	1	20.1	0	3	1	2	3	1
478	0	63	1	4	0	1	0	0	1	1	0	8.1	0	0	0	0	1		4		17.98	1	3	1	2	3	1
479	0	50	1	2	1	1	0	1	0	1	1	6.9	1	1	0	0	1	1	4	0	17.27	1	2	1	2	1	1
480	0	52	1	2	0	1	0	0	1	1	0	9.1	0	0	0	0	2		4		17.71	0	1	1	2	3	1
481	0	32	0	2	0	0	0	1	0	1	1	7	1	0	0	0	0	0	4	1	16.44	0	1	1	0	2	1
482	0	45	1	2	0	1	0	0	0	1	1	8	0	0	0	0	0	0	3	1	20.92	0	1	1	1	2	1
483	0	25	0	1	0	1	0	1	0	1	0	6.7	0	0	0	0	0	0	4		18.32	0	2	1	0	3	1
484	0	44	1	2	0	0	0	0	0	0	0	5	1	0	0	0	0	0	4		18.27	0	2	1	0	4	1
485	1	54	1	3	0	1	0	1	1	1	1	7.1	1	1	0	1	1	1	4	0	17.98	1	2	1	0	3	1
486	1	54	1	2	1	1	0	0	1	1	1	8.1	1	1	0	0	0	1	4	1	16.69	1	1	1	1	1	1
487	1	31	0	2	0	1	0	1	1	1	1	8.7	0	0	0	0	0	0	4	0	18.36	0	2	1	1	3	1

## Sheet: Explanation
Explanation
Data Set :
Training		0.85	Data 1-414
Test		0.15	Data 415-487
Code	Variables
gender	Gender	: 0 Female 1 Male
agegroup	Age	: Continous (binary 0<40, 1 above and equal to 40)
edu	Education : 4. Illiterate 3. Primary School 2. Secondary School 1. College
uhc	Universal Health Coverage	: 0. Covered 1.Uncovered
empl	Employement Status : 0.Yes 1. No
drugab	History of Drug Abuse :0.No 1. Yes
contact	History of Contact : 0. No 1. Yes
premed	History of previous TB medication : 0. No 1. Yes
	DM Status : 0. No 1. Yes
hba1c	HbA1c : 0 < 6.5 1> 6.5
hiv	HIV Status : 0. No 1. Yes
brink	Brinkman Index : BI Level	0	0
		1	1-600
		2	>600
alc	Alcohol Consumption within the last one year : 0. No 1. Yes
immuno	Prolonged Immunosuppresant use: 0. No 1. Yes
chron	Number of other chronic disease : Continous
	History of Adverse Drug Reaction :0. No 1. Yes
	Adherence to previous treatment (blank is N/A) : 1. No 0. Yes
copd	COPD : 0. No 1. Yes
extel	Extension Lesion :1-6
smear	level of smear prior to DST : 0. Negative/Scanty, 1. 1+, 2. 2+, 3 3+
	Presence of Cavitation : 0. No 1. Yes
numcav	Number of cavitation
bmi	BMI : Classification	1	>25
		2	23-25
		3	18-23
		4	<18
dst	DST : 1. Yes 0. No
