# Supplementary material for: Development and performance of CUHAS-ROBUST application for pulmonary rifampicin-resistance tuberculosis screening in Indonesia
Source: PLoS One. 2021 Mar 25;16(3):e0249243. doi: 10.1371/journal.pone.0249243 (PMC7993842; doi:10.1371/journal.pone.0249243)
Supplement: S1 Dataset — (ZIP) [file pone.0249243.s019.zip › dataset/Prospective Data.xlsx]

## Sheet: Prospective Data
ID	gender	Age	groupage	edu	uhc	empl	drugab	contact	hba1c	premed	hiv	brink	alc	immuno	chron	bmi	copd	smear	cavitation	numcav	extel	dst	status
1	0	25	0	2	0	0	0	0	0	0	0	0	0	0	0	3	0	2	0	0	0	0
2	0	39	0	2	0	0	0	0	0	0	1	0	0	0	0	3	0	1	0	0	1	0
3	0	35	0	2	0	0	0	0	0	1	0	0	0	0	0	3	0	0	0	0	1	0
4	0	32	0	2	0	1	0	0	0	0	0	0	0	1	1	4	0	2	0	0	0	0
5	0	37	0	2	0	1	0	0	0	0	1	0	0	0	0	3	0	1	0	0	0	0
6	0	38	0	3	0	0	0	0	0	0	1	0	0	0	0	3	0	2	0	1	1	1	MDR
7	0	60	1	1	0	0	0	0	0	0	0	0	0	0	1	2	0	0	0	0	0	0
8	0	44	1	2	0	0	0	0	0	0	0	0	0	0	0	3	0	1	0	0	1	0
9	0	52	1	2	0	0	0	0	0	0	0	0	0	0	0	3	0	2	0	0	0	0
10	0	49	1	2	0	0	0	0	0	0	0	0	0	0	0	4	0	1	0	0	1	0
11	0	60	1	2	0	0	0	1	0	1	0	0	0	0	1	3	0	2	1	1	1	1	MDR
12	0	62	1	3	0	0	0	0	1	0	0	0	0	0	1	2	0	1	0	0	0	0
13	0	62	1	3	0	1	0	0	0	0	0	0	0	0	1	3	0	2	0	0	2	1	MDR
14	0	71	1	4	0	1	0	0	1	0	0	0	0	0	1	4	0	1	0	0	0	0
15	1	39	0	1	0	0	0	0	0	0	0	0	0	0	0	3	0	3	0	0	4	0	miliary TB
16	1	37	0	1	0	0	0	0	0	0	0	1	0	0	0	3	0	0	0	0	0	0
17	1	25	0	1	0	0	0	0	0	0	0	1	1	0	0	3	0	1	0	0	0	1	MDR
18	1	31	0	1	0	0	0	1	0	0	0	0	0	0	1	3	0	0	0	0	0	0
19	1	23	0	2	0	0	0	0	0	0	0	0	0	0	0	3	0	0	0	0	3	0	covid
20	1	18	0	2	0	0	0	0	0	0	0	0	0	0	0	4	0	1	0	0	0	0
21	1	24	0	2	0	0	0	0	0	0	0	1	0	0	0	3	0	1	0	0	0	0
22	1	47	1	1	0	0	0	0	0	0	0	1	0	0	0	2	0	0	0	0	0	0
23	1	47	1	1	0	0	0	0	0	0	0	1	0	0	0	3	0	1	0	0	0	1	MDR
24	1	40	1	1	0	0	0	0	0	0	0	0	0	0	0	3	0	1	0	0	0	0
25	1	52	1	1	0	0	0	0	0	0	0	0	0	0	0	3	0	1	0	0	0	0
26	1	59	1	1	0	0	0	0	1	0	0	0	0	0	0	3	0	0	0	1	0	0
27	1	65	1	1	0	0	0	0	0	0	0	1	0	0	1	3	0	1	0	0	0	1	MDR
28	1	64	1	1	0	0	0	0	0	1	0	1	0	0	0	3	0	0	0	0	0	0
29	1	51	1	2	0	0	0	0	0	0	1	1	0	0	0	3	0	0	0	0	1	1
30	1	59	1	2	0	1	0	0	0	0	0	1	0	1	2	3	0	1	0	0	0	0
31	1	81	1	2	0	1	0	0	1	0	0	1	0	0	2	3	0	1	0	0	0	0
32	1	50	1	3	0	0	0	0	0	0	0	1	0	0	0	3	0	0	0	1	0	0
33	1	50	1	3	0	0	0	0	0	0	0	0	0	0	0	3	1	1	0	0	0	0
34	1	63	1	3	0	0	0	0	0	0	0	1	0	1	1	3	1	0	0	0	1	1	MDR
35	1	63	1	3	0	1	0	0	0	0	0	1	0	0	0	3	0	1	0	0	0	0
36	1	67	1	3	0	1	0	0	0	0	0	1	0	0	1	3	1	0	0	0	0	0
37	1	57	1	3	0	1	0	0	0	0	0	1	1	1	0	3	0	1	0	0	0	1
38	1	65	1	3	0	1	0	0	0	1	0	1	0	0	1	3	1	0	0	0	1	1	MDR
39	1	43	1	1	0	1	0	0	0	0	0	0	0	0	0	3	0	1	0	0	0	0
40	1	36	0	2	0	0	0	0	0	1	0	0	0	0	1	4	0	0	0	0	1	0
41	0	20	0	2	0	1	0	0	0	0	0	0	0	0	0	4	0	0	0	0	1	0
42	0	56	1	2	1	0	0	0	1	1	0	0	0	0	1	3	0	1	0	0	0	0
43	0	21	0	2	0	1	0	0	0	0	0	0	0	0	1	3	0	1	0	0	0	0
44	0	59	1	1	0	0	0	0	0	0	0	0	0	0	1	1	0	1	0	0	0	0
45	1	55	1	1	0	0	0	0	0	1	0	0	0	1	1	4	0	1	0	0	0	0
46	0	57	1	3	0	1	0	0	0	0	0	0	0	0	0	3	0	1	0	0	0	0
47	1	63	1	1	0	0	0	0	0	1	0	0	0	0	0	3	0	0	0	0	1	0
48	0	40	0	1	0	0	0	0	1	0	0	0	0	0	1	3	0	1	0	0	0	0
49	1	42	1	4	1	1	0	0	0	1	0	0	0	0	1	3	0	0	0	0	0	0
50	0	32	0	3	0	0	0	0	0	0	0	0	0	0	1	3	0	0	0	0	0	0
51	1	79	1	4	1	1	0	0	0	0	0	0	0	0	0	4	0	0	0	0	2	0
52	0	18	0	2	1	1	0	0	0	1	0	1	0	1	1	4	0	0	0	0	0	0
53	0	61	1	2	0	1	0	0	0	1	0	0	0	0	1	4	0	1	0	0	0	0
54	1	73	1	2	0	1	0	0	0	1	0	0	0	0	1	3	0	1	0	0	0	1	MDR
55	1	58	1	2	0	1	0	0	1	0	0	0	0	0	1	3	0	0	0	0	0	0
56	0	15	0	2	1	0	0	0	0	1	0	0	0	0	0	4	0	1	0	0	0	0
57	1	47	1	2	0	0	0	0	0	1	0	1	0	0	1	4	0	0	0	0	6	1	MDR
58	1	41	1	1	0	0	0	0	1	1	0	0	0	0	1	3	0	0	0	0	0	0
59	1	44	1	3	0	0	0	0	0	0	0	0	0	0	0	4	0	1	0	0	0	0
60	1	66	1	1	0	0	0	0	0	1	0	0	0	0	1	3	0	0	0	0	0	0
61	1	66	1	2	0	1	0	0	0	0	0	0	0	1	1	3	0	0	0	0	1	0
62	1	59	1	1	0	0	0	0	0	0	0	0	0	0	0	3	0	1	0	0	0	0
63	1	66	1	1	0	1	0	0	1	0	0	0	0	1	1	3	0	0	0	0	2	0
64	1	74	1	2	0	0	0	0	0	0	0	0	0	0	1	2	1	0	0	0	0	0
65	0	27	0	2	0	0	0	0	0	0	0	0	0	0	1	3	0	1	0	0	0	0
66	1	64	1	3	0	0	0	0	0	0	0	0	0	0	0	4	0	0	0	0	1	0
67	0	61	1	4	1	1	0	0	0	1	0	0	0	0	1	3	0	0	0	0	1	0
68	0	87	1	4	1	1	0	0	0	1	0	1	0	0	0	4	0	1	0	0	2	1
69	0	75	1	2	1	0	0	0	0	0	0	0	0	0	0	4	0	1	0	0	0	0
70	1	60	1	4	1	0	0	0	0	0	0	0	0	0	1	1	1	1	0	0	0	0
71	1	70	1	2	0	1	0	0	0	0	0	0	0	0	0	3	0	2	0	0	0	1	MDR
72	0	54	1	2	0	0	0	0	0	0	0	0	0	0	1	3	0	1	0	0	0	0
73	1	61	1	3	0	1	0	0	0	0	0	0	0	0	1	3	0	2	0	0	0	0
74	0	29	0	1	0	0	0	0	0	0	0	0	0	0	0	4	0	1	0	0	0	0
75	1	79	1	3	0	0	0	0	0	0	0	0	0	0	0	4	0	1	0	0	1	0
76	0	38	0	1	0	0	0	0	1	0	0	0	0	0	0	3	0	1	0	0	0	0
77	1	61	1	1	0	0	0	0	0	0	0	0	0	0	0	3	0	1	0	0	0	0
78	1	58	1	2	0	1	0	0	0	0	0	0	0	0	0	3	0	1	0	0	0	0
79	1	69	1	1	0	1	0	0	0	0	0	0	0	0	0	4	0	1	0	0	0	0
80	0	48	1	3	0	1	0	0	0	0	0	0	0	0	0	4	0	0	0	0	2	0
81	0	32	0	2	1	1	0	0	0	1	0	0	0	0	1	4	0	0	0	0	1	0
82	1	42	1	1	0	1	0	0	1	1	0	0	0	0	0	2	0	1	0	0	0	0
83	1	73	1	2	0	0	0	0	1	0	0	1	0	0	0	3	0	1	0	0	0	0
84	1	63	1	2	0	1	0	0	0	0	0	1	0	0	0	3	0	1	0	0	0	0
85	0	65	1	4	1	1	0	0	1	0	0	0	0	0	1	3	0	0	0	0	2	0
86	0	71	1	2	1	1	0	0	0	0	0	0	0	0	0	4	0	2	0	0	0	0
87	0	60	1	4	1	1	0	0	0	0	0	0	0	0	1	4	0	1	0	0	0	0
88	0	40	0	1	0	0	0	0	0	0	0	0	0	0	0	3	0	1	0	0	0	0
89	0	70	1	3	0	0	0	0	0	0	0	0	0	0	0	3	0	1	0	0	0	1
90	0	40	0	1	0	0	0	0	0	1	0	1	0	0	1	3	0	1	0	0	3	1
91	1	19	0	3	0	0	0	0	1	1	0	0	0	0	1	3	0	1	0	0	3	1	MDR
92	0	59	1	4	1	1	0	0	0	1	0	1	1	0	0	4	0	1	0	0	0	1
93	0	76	1	3	0	0	0	0	0	0	0	0	0	0	0	3	0	1	0	0	0	0
94	0	35	0	4	1	0	0	0	0	0	0	0	0	0	0	4	0	1	0	0	6	1	MDR
95	1	67	1	1	0	0	0	0	0	0	0	1	0	0	0	4	0	0	0	0	6	1
96	1	51	1	3	0	1	0	0	0	0	0	1	0	0	0	3	0	1	0	0	0	0
97	1	69	1	2	0	0	0	0	0	0	0	0	0	0	1	4	0	3	0	0	0	1
98	1	49	1	3	0	1	0	0	0	0	0	0	0	0	1	1	1	3	1	2	1	1
99	1	53	1	2	0	1	0	0	0	0	0	0	0	0	0	4	0	0	1	2	2	1
100	0	17	0	2	0	0	0	0	0	1	0	0	0	0	0	3	0	0	0	0	0	0
101	0	59	1	2	0	0	0	0	0	1	0	0	0	0	0	4	0	0	0	0	0	0
102	0	55	1	1	0	0	0	0	0	0	0	0	0	0	1	3	0	1	0	0	0	0
103	1	48	1	3	0	1	0	0	0	0	0	1	0	0	0	3	0	1	0	0	0	0
104	1	58	1	2	0	1	1	0	0	1	0	1	0	0	0	4	0	0	0	0	1	1
105	0	54	1	3	0	1	0	0	0	0	0	0	0	0	0	4	0	0	0	0	2	0
106	0	78	1	1	0	0	0	0	0	0	0	0	0	0	1	4	0	0	0	0	0	0
107	1	60	1	2	1	1	0	0	0	1	0	1	0	0	0	4	0	0	1	2	5	1
108	0	60	1	4	1	0	0	0	1	1	0	0	0	0	1	3	0	0	0	0	2	0
109	0	67	1	1	0	1	0	0	0	0	0	0	0	0	1	4	0	1	0	0	0	0
110	1	65	1	2	0	1	0	0	0	0	0	0	0	0	0	4	0	1	0	0	0	0
111	1	60	1	1	0	0	0	0	0	1	0	0	0	0	0	3	0	0	0	0	0	0
112	0	55	1	2	0	0	0	0	0	0	0	1	0	0	1	3	0	1	0	0	0	1
113	1	61	1	3	0	1	0	0	0	0	0	0	0	0	1	3	0	0	0	0	2	0
114	1	57	1	1	0	0	0	0	0	1	0	1	0	1	0	3	0	0	0	0	3	1
115	1	32	0	2	0	0	0	0	1	0	0	0	0	0	1	1	1	2	1	1	1	1	MDR
116	1	51	1	1	0	0	0	0	0	0	0	0	0	1	1	4	0	0	1	3	2	1
117	1	58	1	1	0	1	0	0	1	1	0	1	0	0	0	3	0	0	0	0	2	1
118	1	68	1	3	0	0	0	0	1	1	0	1	0	0	0	3	0	0	0	0	4	1	MDR
119	1	17	0	2	1	0	0	0	1	1	0	1	0	0	1	2	0	0	0	0	0	0
120	0	35	0	1	0	0	0	0	0	0	0	0	0	0	1	4	0	1	0	0	0	0
121	1	68	1	2	0	0	0	0	0	0	0	1	0	0	0	3	0	1	0	0	0	0
122	1	19	0	3	1	1	0	0	0	1	0	0	0	0	0	3	0	0	0	0	1	0
123	0	27	0	2	0	0	0	0	0	1	0	0	0	0	1	2	0	1	0	0	0	1
124	1	35	0	2	1	1	0	0	0	1	0	1	0	0	0	4	0	1	0	0	0	0
125	1	36	0	2	0	0	0	0	0	1	0	0	0	0	0	4	0	0	0	0	1	0
126	1	41	1	1	0	0	0	1	1	1	0	0	0	0	0	2	0	0	0	0	1	0
127	0	48	1	3	0	1	0	0	0	1	0	0	0	0	0	3	0	1	0	0	0	0
128	1	51	1	3	1	0	0	0	1	0	0	0	0	0	1	3	0	1	1	3	2	0
129	1	53	1	2	1	0	0	0	0	1	0	0	0	0	0	3	0	0	0	0	2	0
130	0	54	1	2	0	0	0	0	0	1	0	0	0	0	0	4	0	0	0	0	1	0
131	0	55	1	2	1	1	0	0	0	1	0	0	0	0	1	4	0	1	0	0	0	0
132	0	56	1	1	1	0	0	1	1	0	0	0	0	0	1	3	0	1	0	0	0	0
133	0	57	1	2	0	0	0	0	0	0	0	0	0	1	1	4	0	0	0	0	2	0
134	0	59	1	1	1	1	0	0	0	1	0	0	0	0	0	3	0	1	0	0	0	0
135	1	59	1	4	1	1	1	0	1	1	0	0	0	0	1	3	0	0	0	0	1	0
136	1	64	1	4	1	0	0	0	1	0	0	0	0	0	1	4	0	1	0	0	1	0
137	0	65	1	2	0	0	0	0	0	0	0	1	0	0	0	4	0	1	0	0	0	0
138	1	65	1	4	0	1	0	1	0	0	0	0	0	0	1	4	0	1	0	0	0	0
139	0	66	1	1	1	1	0	0	0	0	0	0	0	0	1	3	0	1	0	0	0	0
140	1	66	1	2	0	1	0	0	1	0	0	0	0	0	1	4	0	1	0	0	0	0
141	1	66	1	1	1	1	0	0	0	1	0	1	0	1	1	3	0	1	0	0	0	0
142	1	69	1	2	1	1	0	0	0	0	0	1	0	0	0	3	0	1	0	0	0	0
143	1	74	1	4	0	0	0	0	0	0	0	0	0	0	0	3	0	0	0	0	2	0
144	0	57	1	1	0	1	0	0	0	0	0	0	0	0	0	3	0	1	0	0	0	0
145	1	56	1	4	1	1	0	0	1	1	0	0	0	0	1	3	0	2	0	0	4	1	MDR
146	1	61	1	1	1	1	0	1	0	1	0	1	0	0	0	4	0	1	0	0	2	1
147	1	61	1	1	1	0	0	1	0	1	0	2	0	0	0	4	0	1	1	1	2	1	MDR
148	1	56	1	1	0	0	0	0	1	1	0	1	0	0	1	4	0	1	0	0	2	1	MDR
149	1	57	1	1	0	0	1	0	0	1	0	0	0	1	1	3	0	0	0	0	1	1
150	1	34	0	2	1	0	0	0	0	1	0	2	0	0	0	4	0	0	1	1	3	0
151	1	42	1	4	1	0	0	1	0	1	0	1	0	0	0	3	0	3	0	0	4	1	MDR
152	1	49	1	3	1	0	1	0	0	1	0	2	0	0	0	4	0	3	1	1	2	1	MDR
153	1	50	1	4	1	0	0	0	0	1	0	1	0	0	0	1	0	2	0	0	2	1
154	0	54	1	3	0	1	0	1	0	1	0	0	0	1	0	4	0	0	0	0	4	1	MDR
155	1	60	1	4	0	1	0	0	0	0	0	1	0	0	1	3	0	3	1	3	3	1	MDR
156	0	61	1	3	1	1	0	0	0	0	0	0	0	0	0	3	0	3	0	0	3	1
157	1	67	1	1	0	1	0	0	0	1	0	0	0	0	0	4	0	3	0	0	2	1	MDR

## Sheet: Bootstrap Data
ID	gender	Age	groupage	edu	uhc	empl	drugab	contact	hba1c	premed	hiv	brink	alc	immuno	chron	bmi	copd	smear	cavitation	numcav	extel	dst
106	0	78	1	1	0	0	0	0	0	0	0	0	0	0	1	4	0	0	0	0	0	0
111	1	60	1	1	0	0	0	0	0	1	0	0	0	0	0	3	0	0	0	0	0	0
132	0	56	1	1	1	0	0	1	1	0	0	0	0	0	1	3	0	1	0	0	0	0
131	0	55	1	2	1	1	0	0	0	1	0	0	0	0	1	4	0	1	0	0	0	0
29	1	51	1	2	0	0	0	0	0	0	1	1	0	0	0	3	0	0	0	0	1	1
10	0	49	1	2	0	0	0	0	0	0	0	0	0	0	0	4	0	1	0	0	1	0
3	0	35	0	2	0	0	0	0	0	1	0	0	0	0	0	3	0	0	0	0	1	0
24	1	40	1	1	0	0	0	0	0	0	0	0	0	0	0	3	0	1	0	0	0	0
140	1	66	1	2	0	1	0	0	1	0	0	0	0	0	1	4	0	1	0	0	0	0
24	1	40	1	1	0	0	0	0	0	0	0	0	0	0	0	3	0	1	0	0	0	0
50	0	32	0	3	0	0	0	0	0	0	0	0	0	0	1	3	0	0	0	0	0	0
99	1	53	1	2	0	1	0	0	0	0	0	0	0	0	0	4	0	0	1	2	2	1
16	1	37	0	1	0	0	0	0	0	0	0	1	0	0	0	3	0	0	0	0	0	0
15	1	39	0	1	0	0	0	0	0	0	0	0	0	0	0	3	0	3	0	0	4	0
156	0	61	1	3	1	1	0	0	0	0	0	0	0	0	0	3	0	3	0	0	3	1
47	1	63	1	1	0	0	0	0	0	1	0	0	0	0	0	3	0	0	0	0	1	0
39	1	43	1	1	0	1	0	0	0	0	0	0	0	0	0	3	0	1	0	0	0	0
113	1	61	1	3	0	1	0	0	0	0	0	0	0	0	1	3	0	0	0	0	2	0
27	1	65	1	1	0	0	0	0	0	0	0	1	0	0	1	3	0	1	0	0	0	1
102	0	55	1	1	0	0	0	0	0	0	0	0	0	0	1	3	0	1	0	0	0	0
49	1	42	1	4	1	1	0	0	0	1	0	0	0	0	1	3	0	0	0	0	0	0
48	0	40	0	1	0	0	0	0	1	0	0	0	0	0	1	3	0	1	0	0	0	0
115	1	22	0	2	0	0	0	0	1	0	0	0	0	0	1	1	1	2	1	1	1	1
56	0	15	0	2	1	0	0	0	0	1	0	0	0	0	0	4	0	1	0	0	0	0
91	1	19	0	3	0	0	0	0	1	1	0	0	0	0	1	3	0	1	0	0	3	1
59	1	44	1	3	0	0	0	0	0	0	0	0	0	0	0	4	0	1	0	0	0	0
6	0	38	0	3	0	0	0	0	0	0	1	0	0	0	0	3	0	2	0	1	1	1
120	0	35	0	1	0	0	0	0	0	0	0	0	0	0	1	4	0	1	0	0	0	0
98	1	49	1	3	0	1	0	0	0	0	0	0	0	0	1	1	1	3	1	2	1	1
41	0	20	0	2	0	1	0	0	0	0	0	0	0	0	0	4	0	0	0	0	1	0
134	0	59	1	1	1	1	0	0	0	1	0	0	0	0	0	3	0	1	0	0	0	0
123	0	27	0	2	0	0	0	0	0	1	0	0	0	0	1	2	0	1	0	0	0	1
29	1	51	1	2	0	0	0	0	0	0	1	1	0	0	0	3	0	0	0	0	1	1
29	1	51	1	2	0	0	0	0	0	0	1	1	0	0	0	3	0	0	0	0	1	1
107	1	60	1	2	1	1	0	0	0	1	0	1	0	0	0	4	0	0	1	2	5	1
58	1	41	1	1	0	0	0	0	1	1	0	0	0	0	1	3	0	0	0	0	0	0
153	1	50	1	4	1	0	0	0	0	1	0	1	0	0	0	1	0	2	0	0	2	1
155	1	60	1	4	0	1	0	0	0	0	0	1	0	0	1	3	0	3	1	3	3	1
99	1	53	1	2	0	1	0	0	0	0	0	0	0	0	0	4	0	0	1	2	2	1
121	1	68	1	2	0	0	0	0	0	0	0	1	0	0	0	3	0	1	0	0	0	0
137	0	65	1	2	0	0	0	0	0	0	0	1	0	0	0	4	0	1	0	0	0	0
92	0	59	1	4	1	1	0	0	0	1	0	1	1	0	0	4	0	1	0	0	0	1
30	1	59	1	2	0	1	0	0	0	0	0	1	0	1	2	3	0	1	0	0	0	0
85	0	65	1	4	1	1	0	0	1	0	0	0	0	0	1	3	0	0	0	0	2	0
138	1	65	1	4	0	1	0	1	0	0	0	0	0	0	1	4	0	1	0	0	0	0
2	0	39	0	2	0	0	0	0	0	0	1	0	0	0	0	3	0	1	0	0	1	0
129	1	53	1	2	1	0	0	0	0	1	0	0	0	0	0	3	0	0	0	0	2	0
24	1	40	1	1	0	0	0	0	0	0	0	0	0	0	0	3	0	1	0	0	0	0
115	1	22	0	2	0	0	0	0	1	0	0	0	0	0	1	1	1	2	1	1	1	1
76	0	38	0	1	0	0	0	0	1	0	0	0	0	0	0	3	0	1	0	0	0	0
56	0	15	0	2	1	0	0	0	0	1	0	0	0	0	0	4	0	1	0	0	0	0
123	0	27	0	2	0	0	0	0	0	1	0	0	0	0	1	2	0	1	0	0	0	1
22	1	47	1	1	0	0	0	0	0	0	0	1	0	0	0	2	0	0	0	0	0	0
21	1	24	0	2	0	0	0	0	0	0	0	1	0	0	0	3	0	1	0	0	0	0
149	1	57	1	1	0	0	1	0	0	1	0	0	0	1	1	3	0	0	0	0	1	1
23	1	47	1	1	0	0	0	0	0	0	0	1	0	0	0	3	0	1	0	0	0	1
123	0	27	0	2	0	0	0	0	0	1	0	0	0	0	1	2	0	1	0	0	0	1
85	0	65	1	4	1	1	0	0	1	0	0	0	0	0	1	3	0	0	0	0	2	0
17	1	25	0	1	0	0	0	0	0	0	0	1	1	0	0	3	0	1	0	0	0	1
108	0	60	1	4	1	0	0	0	1	1	0	0	0	0	1	3	0	0	0	0	2	0
14	0	71	1	4	0	1	0	0	1	0	0	0	0	0	1	4	0	1	0	0	0	0
84	1	63	1	2	0	1	0	0	0	0	0	1	0	0	0	3	0	1	0	0	0	0
21	1	24	0	2	0	0	0	0	0	0	0	1	0	0	0	3	0	1	0	0	0	0
138	1	65	1	4	0	1	0	1	0	0	0	0	0	0	1	4	0	1	0	0	0	0
132	0	56	1	1	1	0	0	1	1	0	0	0	0	0	1	3	0	1	0	0	0	0
55	1	58	1	2	0	1	0	0	1	0	0	0	0	0	1	3	0	0	0	0	0	0
61	1	66	1	2	0	1	0	0	0	0	0	0	0	1	1	3	0	0	0	0	1	0
58	1	41	1	1	0	0	0	0	1	1	0	0	0	0	1	3	0	0	0	0	0	0
54	1	73	1	2	0	1	0	0	0	1	0	0	0	0	1	3	0	1	0	0	0	1
131	0	55	1	2	1	1	0	0	0	1	0	0	0	0	1	4	0	1	0	0	0	0
34	1	63	1	3	0	0	0	0	0	0	0	1	0	1	1	3	1	0	0	0	1	1
38	1	65	1	3	0	1	0	0	0	1	0	1	0	0	1	3	1	0	0	0	1	1
10	0	49	1	2	0	0	0	0	0	0	0	0	0	0	0	4	0	1	0	0	1	0
8	0	44	1	2	0	0	0	0	0	0	0	0	0	0	0	3	0	1	0	0	1	0
66	1	64	1	3	0	0	0	0	0	0	0	0	0	0	0	4	0	0	0	0	1	0
117	1	58	1	1	0	1	0	0	1	1	0	1	0	0	0	3	0	0	0	0	2	1
83	1	73	1	2	0	0	0	0	1	0	0	1	0	0	0	3	0	1	0	0	0	0
5	0	37	0	2	0	1	0	0	0	0	1	0	0	0	0	3	0	1	0	0	0	0
97	1	69	1	2	0	0	0	0	0	0	0	0	0	0	1	4	0	3	0	0	0	1
128	1	51	1	3	1	0	0	0	1	0	0	0	0	0	1	3	0	1	1	3	2	0
108	0	60	1	4	1	0	0	0	1	1	0	0	0	0	1	3	0	0	0	0	2	0
6	0	38	0	3	0	0	0	0	0	0	1	0	0	0	0	3	0	2	0	1	1	1
9	0	52	1	2	0	0	0	0	0	0	0	0	0	0	0	3	0	2	0	0	0	0
130	0	54	1	2	0	0	0	0	0	1	0	0	0	0	0	4	0	0	0	0	1	0
17	1	25	0	1	0	0	0	0	0	0	0	1	1	0	0	3	0	1	0	0	0	1
71	1	70	1	2	0	1	0	0	0	0	0	0	0	0	0	3	0	2	0	0	0	1
46	0	57	1	3	0	1	0	0	0	0	0	0	0	0	0	3	0	1	0	0	0	0
58	1	41	1	1	0	0	0	0	1	1	0	0	0	0	1	3	0	0	0	0	0	0
50	0	32	0	3	0	0	0	0	0	0	0	0	0	0	1	3	0	0	0	0	0	0
130	0	54	1	2	0	0	0	0	0	1	0	0	0	0	0	4	0	0	0	0	1	0
101	0	59	1	2	0	0	0	0	0	1	0	0	0	0	0	4	0	0	0	0	0	0
69	0	75	1	2	1	0	0	0	0	0	0	0	0	0	0	4	0	1	0	0	0	0
139	0	66	1	1	1	1	0	0	0	0	0	0	0	0	1	3	0	1	0	0	0	0
22	1	47	1	1	0	0	0	0	0	0	0	1	0	0	0	2	0	0	0	0	0	0
65	0	27	0	2	0	0	0	0	0	0	0	0	0	0	1	3	0	1	0	0	0	0
104	1	58	1	2	0	1	1	0	0	1	0	1	0	0	0	4	0	0	0	0	1	1
125	1	36	0	2	0	0	0	0	0	1	0	0	0	0	0	4	0	0	0	0	1	0
46	0	57	1	3	0	1	0	0	0	0	0	0	0	0	0	3	0	1	0	0	0	0
116	1	51	1	1	0	0	0	0	0	0	0	0	0	1	1	4	0	0	1	3	2	1
18	1	31	0	1	0	0	0	1	0	0	0	0	0	0	1	3	0	0	0	0	0	0
10	0	49	1	2	0	0	0	0	0	0	0	0	0	0	0	4	0	1	0	0	1	0
115	1	22	0	2	0	0	0	0	1	0	0	0	0	0	1	1	1	2	1	1	1	1
129	1	53	1	2	1	0	0	0	0	1	0	0	0	0	0	3	0	0	0	0	2	0
144	0	57	1	1	0	1	0	0	0	0	0	0	0	0	0	3	0	1	0	0	0	0
28	1	64	1	1	0	0	0	0	0	1	0	1	0	0	0	3	0	0	0	0	0	0
119	1	17	0	2	1	0	0	0	1	1	0	1	0	0	1	2	0	0	0	0	0	0
76	0	38	0	1	0	0	0	0	1	0	0	0	0	0	0	3	0	1	0	0	0	0
92	0	59	1	4	1	1	0	0	0	1	0	1	1	0	0	4	0	1	0	0	0	1
40	1	36	0	2	0	0	0	0	0	1	0	0	0	0	1	4	0	0	0	0	1	0
136	1	64	1	4	1	0	0	0	1	0	0	0	0	0	1	4	0	1	0	0	1	0
98	1	49	1	3	0	1	0	0	0	0	0	0	0	0	1	1	1	3	1	2	1	1
99	1	53	1	2	0	1	0	0	0	0	0	0	0	0	0	4	0	0	1	2	2	1
92	0	59	1	4	1	1	0	0	0	1	0	1	1	0	0	4	0	1	0	0	0	1
45	1	55	1	1	0	0	0	0	0	1	0	0	0	1	1	4	0	1	0	0	0	0
48	0	40	0	1	0	0	0	0	1	0	0	0	0	0	1	3	0	1	0	0	0	0
26	1	59	1	1	0	0	0	0	1	0	0	0	0	0	0	3	0	0	0	1	0	0
26	1	59	1	1	0	0	0	0	1	0	0	0	0	0	0	3	0	0	0	1	0	0
101	0	59	1	2	0	0	0	0	0	1	0	0	0	0	0	4	0	0	0	0	0	0
22	1	47	1	1	0	0	0	0	0	0	0	1	0	0	0	2	0	0	0	0	0	0
84	1	63	1	2	0	1	0	0	0	0	0	1	0	0	0	3	0	1	0	0	0	0
114	1	57	1	1	0	0	0	0	0	1	0	1	0	1	0	3	0	0	0	0	3	1
7	0	60	1	1	0	0	0	0	0	0	0	0	0	0	1	2	0	0	0	0	0	0
156	0	61	1	3	1	1	0	0	0	0	0	0	0	0	0	3	0	3	0	0	3	1
10	0	49	1	2	0	0	0	0	0	0	0	0	0	0	0	4	0	1	0	0	1	0
148	1	56	1	1	0	0	0	0	1	1	0	1	0	0	1	4	0	1	0	0	2	1
87	0	60	1	4	1	1	0	0	0	0	0	0	0	0	1	4	0	1	0	0	0	0
90	0	40	0	1	0	0	0	0	0	1	0	1	0	0	1	3	0	1	0	0	3	1
118	1	68	1	3	0	0	0	0	1	1	0	1	0	0	0	3	0	0	0	0	4	1
104	1	58	1	2	0	1	1	0	0	1	0	1	0	0	0	4	0	0	0	0	1	1
41	0	20	0	2	0	1	0	0	0	0	0	0	0	0	0	4	0	0	0	0	1	0
1	0	25	0	2	0	0	0	0	0	0	0	0	0	0	0	3	0	2	0	0	0	0
114	1	57	1	1	0	0	0	0	0	1	0	1	0	1	0	3	0	0	0	0	3	1
77	1	61	1	1	0	0	0	0	0	0	0	0	0	0	0	3	0	1	0	0	0	0
16	1	37	0	1	0	0	0	0	0	0	0	1	0	0	0	3	0	0	0	0	0	0
73	1	61	1	3	0	1	0	0	0	0	0	0	0	0	1	3	0	2	0	0	0	0
114	1	57	1	1	0	0	0	0	0	1	0	1	0	1	0	3	0	0	0	0	3	1
106	0	78	1	1	0	0	0	0	0	0	0	0	0	0	1	4	0	0	0	0	0	0
50	0	32	0	3	0	0	0	0	0	0	0	0	0	0	1	3	0	0	0	0	0	0
78	1	58	1	2	0	1	0	0	0	0	0	0	0	0	0	3	0	1	0	0	0	0
108	0	60	1	4	1	0	0	0	1	1	0	0	0	0	1	3	0	0	0	0	2	0
157	1	67	1	1	0	1	0	0	0	1	0	0	0	0	0	4	0	3	0	0	2	1
5	0	37	0	2	0	1	0	0	0	0	1	0	0	0	0	3	0	1	0	0	0	0
140	1	66	1	2	0	1	0	0	1	0	0	0	0	0	1	4	0	1	0	0	0	0
127	0	48	1	3	0	1	0	0	0	1	0	0	0	0	0	3	0	1	0	0	0	0
89	0	70	1	3	0	0	0	0	0	0	0	0	0	0	0	3	0	1	0	0	0	1
30	1	59	1	2	0	1	0	0	0	0	0	1	0	1	2	3	0	1	0	0	0	0
153	1	50	1	4	1	0	0	0	0	1	0	1	0	0	0	1	0	2	0	0	2	1
67	0	61	1	4	1	1	0	0	0	1	0	0	0	0	1	3	0	0	0	0	1	0
150	1	34	0	2	1	0	0	0	0	1	0	2	0	0	0	4	0	0	1	1	3	0
109	0	67	1	1	0	1	0	0	0	0	0	0	0	0	1	4	0	1	0	0	0	0
27	1	65	1	1	0	0	0	0	0	0	0	1	0	0	1	3	0	1	0	0	0	1
146	1	61	1	1	1	1	0	1	0	1	0	1	0	0	0	4	0	1	0	0	2	1
50	0	32	0	3	0	0	0	0	0	0	0	0	0	0	1	3	0	0	0	0	0	0
122	1	19	0	3	1	1	0	0	0	1	0	0	0	0	0	3	0	0	0	0	1	0
80	0	48	1	3	0	1	0	0	0	0	0	0	0	0	0	4	0	0	0	0	2	0
85	0	65	1	4	1	1	0	0	1	0	0	0	0	0	1	3	0	0	0	0	2	0
119	1	17	0	2	1	0	0	0	1	1	0	1	0	0	1	2	0	0	0	0	0	0
109	0	67	1	1	0	1	0	0	0	0	0	0	0	0	1	4	0	1	0	0	0	0
25	1	52	1	1	0	0	0	0	0	0	0	0	0	0	0	3	0	1	0	0	0	0
132	0	56	1	1	1	0	0	1	1	0	0	0	0	0	1	3	0	1	0	0	0	0
82	1	42	1	1	0	1	0	0	1	1	0	0	0	0	0	2	0	1	0	0	0	0
23	1	47	1	1	0	0	0	0	0	0	0	1	0	0	0	3	0	1	0	0	0	1
128	1	51	1	3	1	0	0	0	1	0	0	0	0	0	1	3	0	1	1	3	2	0
1	0	25	0	2	0	0	0	0	0	0	0	0	0	0	0	3	0	2	0	0	0	0
58	1	41	1	1	0	0	0	0	1	1	0	0	0	0	1	3	0	0	0	0	0	0
137	0	65	1	2	0	0	0	0	0	0	0	1	0	0	0	4	0	1	0	0	0	0
79	1	69	1	1	0	1	0	0	0	0	0	0	0	0	0	4	0	1	0	0	0	0
79	1	69	1	1	0	1	0	0	0	0	0	0	0	0	0	4	0	1	0	0	0	0
93	0	76	1	3	0	0	0	0	0	0	0	0	0	0	0	3	0	1	0	0	0	0
99	1	53	1	2	0	1	0	0	0	0	0	0	0	0	0	4	0	0	1	2	2	1
124	1	35	0	2	1	1	0	0	0	1	0	1	0	0	0	4	0	1	0	0	0	0
52	0	18	0	2	1	1	0	0	0	1	0	1	0	1	1	4	0	0	0	0	0	0
46	0	57	1	3	0	1	0	0	0	0	0	0	0	0	0	3	0	1	0	0	0	0
50	0	32	0	3	0	0	0	0	0	0	0	0	0	0	1	3	0	0	0	0	0	0
103	1	48	1	3	0	1	0	0	0	0	0	1	0	0	0	3	0	1	0	0	0	0
81	0	32	0	2	1	1	0	0	0	1	0	0	0	0	1	4	0	0	0	0	1	0
145	1	56	1	4	1	1	0	0	1	1	0	0	0	0	1	3	0	2	0	0	4	1
84	1	63	1	2	0	1	0	0	0	0	0	1	0	0	0	3	0	1	0	0	0	0
42	0	56	1	2	1	0	0	0	1	1	0	0	0	0	1	3	0	1	0	0	0	0
26	1	59	1	1	0	0	0	0	1	0	0	0	0	0	0	3	0	0	0	1	0	0
91	1	19	0	3	0	0	0	0	1	1	0	0	0	0	1	3	0	1	0	0	3	1
42	0	56	1	2	1	0	0	0	1	1	0	0	0	0	1	3	0	1	0	0	0	0
35	1	63	1	3	0	1	0	0	0	0	0	1	0	0	0	3	0	1	0	0	0	0
80	0	48	1	3	0	1	0	0	0	0	0	0	0	0	0	4	0	0	0	0	2	0
151	1	42	1	4	1	0	0	1	0	1	0	1	0	0	0	3	0	3	0	0	4	1
97	1	69	1	2	0	0	0	0	0	0	0	0	0	0	1	4	0	3	0	0	0	1
144	0	57	1	1	0	1	0	0	0	0	0	0	0	0	0	3	0	1	0	0	0	0
48	0	40	0	1	0	0	0	0	1	0	0	0	0	0	1	3	0	1	0	0	0	0
52	0	18	0	2	1	1	0	0	0	1	0	1	0	1	1	4	0	0	0	0	0	0
128	1	51	1	3	1	0	0	0	1	0	0	0	0	0	1	3	0	1	1	3	2	0
57	1	47	1	2	0	0	0	0	0	1	0	1	0	0	1	4	0	0	0	0	6	1
75	1	79	1	3	0	0	0	0	0	0	0	0	0	0	0	4	0	1	0	0	1	0
86	0	71	1	2	1	1	0	0	0	0	0	0	0	0	0	4	0	2	0	0	0	0
31	1	81	1	2	0	1	0	0	1	0	0	1	0	0	2	3	0	1	0	0	0	0
14	0	71	1	4	0	1	0	0	1	0	0	0	0	0	1	4	0	1	0	0	0	0
53	0	61	1	2	0	1	0	0	0	1	0	0	0	0	1	4	0	1	0	0	0	0
154	0	54	1	3	0	1	0	1	0	1	0	0	0	1	0	4	0	0	0	0	4	1
131	0	55	1	2	1	1	0	0	0	1	0	0	0	0	1	4	0	1	0	0	0	0
66	1	64	1	3	0	0	0	0	0	0	0	0	0	0	0	4	0	0	0	0	1	0
43	0	21	0	2	0	1	0	0	0	0	0	0	0	0	1	3	0	1	0	0	0	0
5	0	37	0	2	0	1	0	0	0	0	1	0	0	0	0	3	0	1	0	0	0	0
29	1	51	1	2	0	0	0	0	0	0	1	1	0	0	0	3	0	0	0	0	1	1
78	1	58	1	2	0	1	0	0	0	0	0	0	0	0	0	3	0	1	0	0	0	0
51	1	79	1	4	1	1	0	0	0	0	0	0	0	0	0	4	0	0	0	0	2	0
113	1	61	1	3	0	1	0	0	0	0	0	0	0	0	1	3	0	0	0	0	2	0
93	0	76	1	3	0	0	0	0	0	0	0	0	0	0	0	3	0	1	0	0	0	0
119	1	17	0	2	1	0	0	0	1	1	0	1	0	0	1	2	0	0	0	0	0	0
2	0	39	0	2	0	0	0	0	0	0	1	0	0	0	0	3	0	1	0	0	1	0
34	1	63	1	3	0	0	0	0	0	0	0	1	0	1	1	3	1	0	0	0	1	1
99	1	53	1	2	0	1	0	0	0	0	0	0	0	0	0	4	0	0	1	2	2	1
70	1	60	1	4	1	0	0	0	0	0	0	0	0	0	1	1	1	1	0	0	0	0
121	1	68	1	2	0	0	0	0	0	0	0	1	0	0	0	3	0	1	0	0	0	0
44	0	59	1	1	0	0	0	0	0	0	0	0	0	0	1	1	0	1	0	0	0	0
45	1	55	1	1	0	0	0	0	0	1	0	0	0	1	1	4	0	1	0	0	0	0
134	0	59	1	1	1	1	0	0	0	1	0	0	0	0	0	3	0	1	0	0	0	0
121	1	68	1	2	0	0	0	0	0	0	0	1	0	0	0	3	0	1	0	0	0	0
67	0	61	1	4	1	1	0	0	0	1	0	0	0	0	1	3	0	0	0	0	1	0
134	0	59	1	1	1	1	0	0	0	1	0	0	0	0	0	3	0	1	0	0	0	0
70	1	60	1	4	1	0	0	0	0	0	0	0	0	0	1	1	1	1	0	0	0	0
112	0	55	1	2	0	0	0	0	0	0	0	1	0	0	1	3	0	1	0	0	0	1
89	0	70	1	3	0	0	0	0	0	0	0	0	0	0	0	3	0	1	0	0	0	1
126	1	41	1	1	0	0	0	1	1	1	0	0	0	0	0	2	0	0	0	0	1	0
58	1	41	1	1	0	0	0	0	1	1	0	0	0	0	1	3	0	0	0	0	0	0
137	0	65	1	2	0	0	0	0	0	0	0	1	0	0	0	4	0	1	0	0	0	0
130	0	54	1	2	0	0	0	0	0	1	0	0	0	0	0	4	0	0	0	0	1	0
120	0	35	0	1	0	0	0	0	0	0	0	0	0	0	1	4	0	1	0	0	0	0
151	1	42	1	4	1	0	0	1	0	1	0	1	0	0	0	3	0	3	0	0	4	1
141	1	66	1	1	1	1	0	0	0	1	0	1	0	1	1	3	0	1	0	0	0	0
55	1	58	1	2	0	1	0	0	1	0	0	0	0	0	1	3	0	0	0	0	0	0
67	0	61	1	4	1	1	0	0	0	1	0	0	0	0	1	3	0	0	0	0	1	0
118	1	68	1	3	0	0	0	0	1	1	0	1	0	0	0	3	0	0	0	0	4	1
110	1	65	1	2	0	1	0	0	0	0	0	0	0	0	0	4	0	1	0	0	0	0
62	1	59	1	1	0	0	0	0	0	0	0	0	0	0	0	3	0	1	0	0	0	0
93	0	76	1	3	0	0	0	0	0	0	0	0	0	0	0	3	0	1	0	0	0	0
142	1	69	1	2	1	1	0	0	0	0	0	1	0	0	0	3	0	1	0	0	0	0
56	0	15	0	2	1	0	0	0	0	1	0	0	0	0	0	4	0	1	0	0	0	0
96	1	51	1	3	0	1	0	0	0	0	0	1	0	0	0	3	0	1	0	0	0	0
31	1	81	1	2	0	1	0	0	1	0	0	1	0	0	2	3	0	1	0	0	0	0
15	1	39	0	1	0	0	0	0	0	0	0	0	0	0	0	3	0	3	0	0	4	0
43	0	21	0	2	0	1	0	0	0	0	0	0	0	0	1	3	0	1	0	0	0	0
131	0	55	1	2	1	1	0	0	0	1	0	0	0	0	1	4	0	1	0	0	0	0
140	1	66	1	2	0	1	0	0	1	0	0	0	0	0	1	4	0	1	0	0	0	0
136	1	64	1	4	1	0	0	0	1	0	0	0	0	0	1	4	0	1	0	0	1	0
14	0	71	1	4	0	1	0	0	1	0	0	0	0	0	1	4	0	1	0	0	0	0
21	1	24	0	2	0	0	0	0	0	0	0	1	0	0	0	3	0	1	0	0	0	0
2	0	39	0	2	0	0	0	0	0	0	1	0	0	0	0	3	0	1	0	0	1	0
154	0	54	1	3	0	1	0	1	0	1	0	0	0	1	0	4	0	0	0	0	4	1
61	1	66	1	2	0	1	0	0	0	0	0	0	0	1	1	3	0	0	0	0	1	0
25	1	52	1	1	0	0	0	0	0	0	0	0	0	0	0	3	0	1	0	0	0	0
30	1	59	1	2	0	1	0	0	0	0	0	1	0	1	2	3	0	1	0	0	0	0
97	1	69	1	2	0	0	0	0	0	0	0	0	0	0	1	4	0	3	0	0	0	1
60	1	66	1	1	0	0	0	0	0	1	0	0	0	0	1	3	0	0	0	0	0	0
114	1	57	1	1	0	0	0	0	0	1	0	1	0	1	0	3	0	0	0	0	3	1
90	0	40	0	1	0	0	0	0	0	1	0	1	0	0	1	3	0	1	0	0	3	1
16	1	37	0	1	0	0	0	0	0	0	0	1	0	0	0	3	0	0	0	0	0	0
40	1	36	0	2	0	0	0	0	0	1	0	0	0	0	1	4	0	0	0	0	1	0
4	0	32	0	2	0	1	0	0	0	0	0	0	0	1	1	4	0	2	0	0	0	0
135	1	59	1	4	1	1	1	0	1	1	0	0	0	0	1	3	0	0	0	0	1	0
135	1	59	1	4	1	1	1	0	1	1	0	0	0	0	1	3	0	0	0	0	1	0
95	1	67	1	1	0	0	0	0	0	0	0	1	0	0	0	4	0	0	0	0	6	1
68	0	87	1	4	1	1	0	0	0	1	0	1	0	0	0	4	0	1	0	0	2	1
103	1	48	1	3	0	1	0	0	0	0	0	1	0	0	0	3	0	1	0	0	0	0
88	0	40	0	1	0	0	0	0	0	0	0	0	0	0	0	3	0	1	0	0	0	0
45	1	55	1	1	0	0	0	0	0	1	0	0	0	1	1	4	0	1	0	0	0	0
86	0	71	1	2	1	1	0	0	0	0	0	0	0	0	0	4	0	2	0	0	0	0
134	0	59	1	1	1	1	0	0	0	1	0	0	0	0	0	3	0	1	0	0	0	0
91	1	19	0	3	0	0	0	0	1	1	0	0	0	0	1	3	0	1	0	0	3	1
53	0	61	1	2	0	1	0	0	0	1	0	0	0	0	1	4	0	1	0	0	0	0
143	1	74	1	4	0	0	0	0	0	0	0	0	0	0	0	3	0	0	0	0	2	0
77	1	61	1	1	0	0	0	0	0	0	0	0	0	0	0	3	0	1	0	0	0	0
81	0	32	0	2	1	1	0	0	0	1	0	0	0	0	1	4	0	0	0	0	1	0
86	0	71	1	2	1	1	0	0	0	0	0	0	0	0	0	4	0	2	0	0	0	0
74	0	29	0	1	0	0	0	0	0	0	0	0	0	0	0	4	0	1	0	0	0	0
83	1	73	1	2	0	0	0	0	1	0	0	1	0	0	0	3	0	1	0	0	0	0
63	1	66	1	1	0	1	0	0	1	0	0	0	0	1	1	3	0	0	0	0	2	0
104	1	58	1	2	0	1	1	0	0	1	0	1	0	0	0	4	0	0	0	0	1	1
124	1	35	0	2	1	1	0	0	0	1	0	1	0	0	0	4	0	1	0	0	0	0
83	1	73	1	2	0	0	0	0	1	0	0	1	0	0	0	3	0	1	0	0	0	0
117	1	58	1	1	0	1	0	0	1	1	0	1	0	0	0	3	0	0	0	0	2	1
39	1	43	1	1	0	1	0	0	0	0	0	0	0	0	0	3	0	1	0	0	0	0
77	1	61	1	1	0	0	0	0	0	0	0	0	0	0	0	3	0	1	0	0	0	0
132	0	56	1	1	1	0	0	1	1	0	0	0	0	0	1	3	0	1	0	0	0	0
133	0	57	1	2	0	0	0	0	0	0	0	0	0	1	1	4	0	0	0	0	2	0
2	0	39	0	2	0	0	0	0	0	0	1	0	0	0	0	3	0	1	0	0	1	0
119	1	17	0	2	1	0	0	0	1	1	0	1	0	0	1	2	0	0	0	0	0	0
106	0	78	1	1	0	0	0	0	0	0	0	0	0	0	1	4	0	0	0	0	0	0
112	0	55	1	2	0	0	0	0	0	0	0	1	0	0	1	3	0	1	0	0	0	1
78	1	58	1	2	0	1	0	0	0	0	0	0	0	0	0	3	0	1	0	0	0	0
49	1	42	1	4	1	1	0	0	0	1	0	0	0	0	1	3	0	0	0	0	0	0
7	0	60	1	1	0	0	0	0	0	0	0	0	0	0	1	2	0	0	0	0	0	0
155	1	60	1	4	0	1	0	0	0	0	0	1	0	0	1	3	0	3	1	3	3	1
43	0	21	0	2	0	1	0	0	0	0	0	0	0	0	1	3	0	1	0	0	0	0
30	1	59	1	2	0	1	0	0	0	0	0	1	0	1	2	3	0	1	0	0	0	0
95	1	67	1	1	0	0	0	0	0	0	0	1	0	0	0	4	0	0	0	0	6	1
72	0	54	1	2	0	0	0	0	0	0	0	0	0	0	1	3	0	1	0	0	0	0
4	0	32	0	2	0	1	0	0	0	0	0	0	0	1	1	4	0	2	0	0	0	0
32	1	50	1	3	0	0	0	0	0	0	0	1	0	0	0	3	0	0	0	1	0	0
114	1	57	1	1	0	0	0	0	0	1	0	1	0	1	0	3	0	0	0	0	3	1
137	0	65	1	2	0	0	0	0	0	0	0	1	0	0	0	4	0	1	0	0	0	0
155	1	60	1	4	0	1	0	0	0	0	0	1	0	0	1	3	0	3	1	3	3	1
71	1	70	1	2	0	1	0	0	0	0	0	0	0	0	0	3	0	2	0	0	0	1
29	1	51	1	2	0	0	0	0	0	0	1	1	0	0	0	3	0	0	0	0	1	1
70	1	60	1	4	1	0	0	0	0	0	0	0	0	0	1	1	1	1	0	0	0	0
58	1	41	1	1	0	0	0	0	1	1	0	0	0	0	1	3	0	0	0	0	0	0
29	1	51	1	2	0	0	0	0	0	0	1	1	0	0	0	3	0	0	0	0	1	1
89	0	70	1	3	0	0	0	0	0	0	0	0	0	0	0	3	0	1	0	0	0	1
30	1	59	1	2	0	1	0	0	0	0	0	1	0	1	2	3	0	1	0	0	0	0
151	1	42	1	4	1	0	0	1	0	1	0	1	0	0	0	3	0	3	0	0	4	1
99	1	53	1	2	0	1	0	0	0	0	0	0	0	0	0	4	0	0	1	2	2	1
143	1	74	1	4	0	0	0	0	0	0	0	0	0	0	0	3	0	0	0	0	2	0
45	1	55	1	1	0	0	0	0	0	1	0	0	0	1	1	4	0	1	0	0	0	0
123	0	27	0	2	0	0	0	0	0	1	0	0	0	0	1	2	0	1	0	0	0	1
53	0	61	1	2	0	1	0	0	0	1	0	0	0	0	1	4	0	1	0	0	0	0
139	0	66	1	1	1	1	0	0	0	0	0	0	0	0	1	3	0	1	0	0	0	0
58	1	41	1	1	0	0	0	0	1	1	0	0	0	0	1	3	0	0	0	0	0	0
97	1	69	1	2	0	0	0	0	0	0	0	0	0	0	1	4	0	3	0	0	0	1
55	1	58	1	2	0	1	0	0	1	0	0	0	0	0	1	3	0	0	0	0	0	0
92	0	59	1	4	1	1	0	0	0	1	0	1	1	0	0	4	0	1	0	0	0	1
122	1	19	0	3	1	1	0	0	0	1	0	0	0	0	0	3	0	0	0	0	1	0
157	1	67	1	1	0	1	0	0	0	1	0	0	0	0	0	4	0	3	0	0	2	1
56	0	15	0	2	1	0	0	0	0	1	0	0	0	0	0	4	0	1	0	0	0	0
145	1	56	1	4	1	1	0	0	1	1	0	0	0	0	1	3	0	2	0	0	4	1
134	0	59	1	1	1	1	0	0	0	1	0	0	0	0	0	3	0	1	0	0	0	0
15	1	39	0	1	0	0	0	0	0	0	0	0	0	0	0	3	0	3	0	0	4	0
141	1	66	1	1	1	1	0	0	0	1	0	1	0	1	1	3	0	1	0	0	0	0
98	1	49	1	3	0	1	0	0	0	0	0	0	0	0	1	1	1	3	1	2	1	1
85	0	65	1	4	1	1	0	0	1	0	0	0	0	0	1	3	0	0	0	0	2	0
104	1	58	1	2	0	1	1	0	0	1	0	1	0	0	0	4	0	0	0	0	1	1
18	1	31	0	1	0	0	0	1	0	0	0	0	0	0	1	3	0	0	0	0	0	0
33	1	50	1	3	0	0	0	0	0	0	0	0	0	0	0	3	1	1	0	0	0	0
14	0	71	1	4	0	1	0	0	1	0	0	0	0	0	1	4	0	1	0	0	0	0
115	1	22	0	2	0	0	0	0	1	0	0	0	0	0	1	1	1	2	1	1	1	1
15	1	39	0	1	0	0	0	0	0	0	0	0	0	0	0	3	0	3	0	0	4	0
71	1	70	1	2	0	1	0	0	0	0	0	0	0	0	0	3	0	2	0	0	0	1
90	0	40	0	1	0	0	0	0	0	1	0	1	0	0	1	3	0	1	0	0	3	1
73	1	61	1	3	0	1	0	0	0	0	0	0	0	0	1	3	0	2	0	0	0	0
106	0	78	1	1	0	0	0	0	0	0	0	0	0	0	1	4	0	0	0	0	0	0
67	0	61	1	4	1	1	0	0	0	1	0	0	0	0	1	3	0	0	0	0	1	0
145	1	56	1	4	1	1	0	0	1	1	0	0	0	0	1	3	0	2	0	0	4	1
142	1	69	1	2	1	1	0	0	0	0	0	1	0	0	0	3	0	1	0	0	0	0
151	1	42	1	4	1	0	0	1	0	1	0	1	0	0	0	3	0	3	0	0	4	1
140	1	66	1	2	0	1	0	0	1	0	0	0	0	0	1	4	0	1	0	0	0	0
42	0	56	1	2	1	0	0	0	1	1	0	0	0	0	1	3	0	1	0	0	0	0
122	1	19	0	3	1	1	0	0	0	1	0	0	0	0	0	3	0	0	0	0	1	0
49	1	42	1	4	1	1	0	0	0	1	0	0	0	0	1	3	0	0	0	0	0	0
150	1	34	0	2	1	0	0	0	0	1	0	2	0	0	0	4	0	0	1	1	3	0
75	1	79	1	3	0	0	0	0	0	0	0	0	0	0	0	4	0	1	0	0	1	0
83	1	73	1	2	0	0	0	0	1	0	0	1	0	0	0	3	0	1	0	0	0	0
49	1	42	1	4	1	1	0	0	0	1	0	0	0	0	1	3	0	0	0	0	0	0
149	1	57	1	1	0	0	1	0	0	1	0	0	0	1	1	3	0	0	0	0	1	1
121	1	68	1	2	0	0	0	0	0	0	0	1	0	0	0	3	0	1	0	0	0	0
13	0	62	1	3	0	1	0	0	0	0	0	0	0	0	1	3	0	2	0	0	2	1
120	0	35	0	1	0	0	0	0	0	0	0	0	0	0	1	4	0	1	0	0	0	0
138	1	65	1	4	0	1	0	1	0	0	0	0	0	0	1	4	0	1	0	0	0	0
124	1	35	0	2	1	1	0	0	0	1	0	1	0	0	0	4	0	1	0	0	0	0
139	0	66	1	1	1	1	0	0	0	0	0	0	0	0	1	3	0	1	0	0	0	0
40	1	36	0	2	0	0	0	0	0	1	0	0	0	0	1	4	0	0	0	0	1	0
25	1	52	1	1	0	0	0	0	0	0	0	0	0	0	0	3	0	1	0	0	0	0
9	0	52	1	2	0	0	0	0	0	0	0	0	0	0	0	3	0	2	0	0	0	0
14	0	71	1	4	0	1	0	0	1	0	0	0	0	0	1	4	0	1	0	0	0	0
22	1	47	1	1	0	0	0	0	0	0	0	1	0	0	0	2	0	0	0	0	0	0
27	1	65	1	1	0	0	0	0	0	0	0	1	0	0	1	3	0	1	0	0	0	1
142	1	69	1	2	1	1	0	0	0	0	0	1	0	0	0	3	0	1	0	0	0	0
149	1	57	1	1	0	0	1	0	0	1	0	0	0	1	1	3	0	0	0	0	1	1
121	1	68	1	2	0	0	0	0	0	0	0	1	0	0	0	3	0	1	0	0	0	0
107	1	60	1	2	1	1	0	0	0	1	0	1	0	0	0	4	0	0	1	2	5	1
107	1	60	1	2	1	1	0	0	0	1	0	1	0	0	0	4	0	0	1	2	5	1
74	0	29	0	1	0	0	0	0	0	0	0	0	0	0	0	4	0	1	0	0	0	0
130	0	54	1	2	0	0	0	0	0	1	0	0	0	0	0	4	0	0	0	0	1	0
13	0	62	1	3	0	1	0	0	0	0	0	0	0	0	1	3	0	2	0	0	2	1
77	1	61	1	1	0	0	0	0	0	0	0	0	0	0	0	3	0	1	0	0	0	0
151	1	42	1	4	1	0	0	1	0	1	0	1	0	0	0	3	0	3	0	0	4	1
122	1	19	0	3	1	1	0	0	0	1	0	0	0	0	0	3	0	0	0	0	1	0
92	0	59	1	4	1	1	0	0	0	1	0	1	1	0	0	4	0	1	0	0	0	1
13	0	62	1	3	0	1	0	0	0	0	0	0	0	0	1	3	0	2	0	0	2	1
74	0	29	0	1	0	0	0	0	0	0	0	0	0	0	0	4	0	1	0	0	0	0
41	0	20	0	2	0	1	0	0	0	0	0	0	0	0	0	4	0	0	0	0	1	0
57	1	47	1	2	0	0	0	0	0	1	0	1	0	0	1	4	0	0	0	0	6	1
97	1	69	1	2	0	0	0	0	0	0	0	0	0	0	1	4	0	3	0	0	0	1
98	1	49	1	3	0	1	0	0	0	0	0	0	0	0	1	1	1	3	1	2	1	1
78	1	58	1	2	0	1	0	0	0	0	0	0	0	0	0	3	0	1	0	0	0	0
44	0	59	1	1	0	0	0	0	0	0	0	0	0	0	1	1	0	1	0	0	0	0
126	1	41	1	1	0	0	0	1	1	1	0	0	0	0	0	2	0	0	0	0	1	0
132	0	56	1	1	1	0	0	1	1	0	0	0	0	0	1	3	0	1	0	0	0	0
149	1	57	1	1	0	0	1	0	0	1	0	0	0	1	1	3	0	0	0	0	1	1
51	1	79	1	4	1	1	0	0	0	0	0	0	0	0	0	4	0	0	0	0	2	0
146	1	61	1	1	1	1	0	1	0	1	0	1	0	0	0	4	0	1	0	0	2	1
34	1	63	1	3	0	0	0	0	0	0	0	1	0	1	1	3	1	0	0	0	1	1
61	1	66	1	2	0	1	0	0	0	0	0	0	0	1	1	3	0	0	0	0	1	0
106	0	78	1	1	0	0	0	0	0	0	0	0	0	0	1	4	0	0	0	0	0	0
129	1	53	1	2	1	0	0	0	0	1	0	0	0	0	0	3	0	0	0	0	2	0
150	1	34	0	2	1	0	0	0	0	1	0	2	0	0	0	4	0	0	1	1	3	0
87	0	60	1	4	1	1	0	0	0	0	0	0	0	0	1	4	0	1	0	0	0	0
142	1	69	1	2	1	1	0	0	0	0	0	1	0	0	0	3	0	1	0	0	0	0
99	1	53	1	2	0	1	0	0	0	0	0	0	0	0	0	4	0	0	1	2	2	1
129	1	53	1	2	1	0	0	0	0	1	0	0	0	0	0	3	0	0	0	0	2	0
16	1	37	0	1	0	0	0	0	0	0	0	1	0	0	0	3	0	0	0	0	0	0
6	0	38	0	3	0	0	0	0	0	0	1	0	0	0	0	3	0	2	0	1	1	1
101	0	59	1	2	0	0	0	0	0	1	0	0	0	0	0	4	0	0	0	0	0	0
32	1	50	1	3	0	0	0	0	0	0	0	1	0	0	0	3	0	0	0	1	0	0
60	1	66	1	1	0	0	0	0	0	1	0	0	0	0	1	3	0	0	0	0	0	0
114	1	57	1	1	0	0	0	0	0	1	0	1	0	1	0	3	0	0	0	0	3	1
150	1	34	0	2	1	0	0	0	0	1	0	2	0	0	0	4	0	0	1	1	3	0
138	1	65	1	4	0	1	0	1	0	0	0	0	0	0	1	4	0	1	0	0	0	0
22	1	47	1	1	0	0	0	0	0	0	0	1	0	0	0	2	0	0	0	0	0	0
60	1	66	1	1	0	0	0	0	0	1	0	0	0	0	1	3	0	0	0	0	0	0
142	1	69	1	2	1	1	0	0	0	0	0	1	0	0	0	3	0	1	0	0	0	0
91	1	19	0	3	0	0	0	0	1	1	0	0	0	0	1	3	0	1	0	0	3	1
94	0	35	0	4	1	0	0	0	0	0	0	0	0	0	0	4	0	1	0	0	6	1
21	1	24	0	2	0	0	0	0	0	0	0	1	0	0	0	3	0	1	0	0	0	0
42	0	56	1	2	1	0	0	0	1	1	0	0	0	0	1	3	0	1	0	0	0	0
18	1	31	0	1	0	0	0	1	0	0	0	0	0	0	1	3	0	0	0	0	0	0
139	0	66	1	1	1	1	0	0	0	0	0	0	0	0	1	3	0	1	0	0	0	0
104	1	58	1	2	0	1	1	0	0	1	0	1	0	0	0	4	0	0	0	0	1	1
65	0	27	0	2	0	0	0	0	0	0	0	0	0	0	1	3	0	1	0	0	0	0
69	0	75	1	2	1	0	0	0	0	0	0	0	0	0	0	4	0	1	0	0	0	0
114	1	57	1	1	0	0	0	0	0	1	0	1	0	1	0	3	0	0	0	0	3	1
79	1	69	1	1	0	1	0	0	0	0	0	0	0	0	0	4	0	1	0	0	0	0
98	1	49	1	3	0	1	0	0	0	0	0	0	0	0	1	1	1	3	1	2	1	1
22	1	47	1	1	0	0	0	0	0	0	0	1	0	0	0	2	0	0	0	0	0	0
94	0	35	0	4	1	0	0	0	0	0	0	0	0	0	0	4	0	1	0	0	6	1
128	1	51	1	3	1	0	0	0	1	0	0	0	0	0	1	3	0	1	1	3	2	0
84	1	63	1	2	0	1	0	0	0	0	0	1	0	0	0	3	0	1	0	0	0	0
112	0	55	1	2	0	0	0	0	0	0	0	1	0	0	1	3	0	1	0	0	0	1
110	1	65	1	2	0	1	0	0	0	0	0	0	0	0	0	4	0	1	0	0	0	0
76	0	38	0	1	0	0	0	0	1	0	0	0	0	0	0	3	0	1	0	0	0	0
54	1	73	1	2	0	1	0	0	0	1	0	0	0	0	1	3	0	1	0	0	0	1
142	1	69	1	2	1	1	0	0	0	0	0	1	0	0	0	3	0	1	0	0	0	0
119	1	17	0	2	1	0	0	0	1	1	0	1	0	0	1	2	0	0	0	0	0	0
135	1	59	1	4	1	1	1	0	1	1	0	0	0	0	1	3	0	0	0	0	1	0
104	1	58	1	2	0	1	1	0	0	1	0	1	0	0	0	4	0	0	0	0	1	1
58	1	41	1	1	0	0	0	0	1	1	0	0	0	0	1	3	0	0	0	0	0	0
94	0	35	0	4	1	0	0	0	0	0	0	0	0	0	0	4	0	1	0	0	6	1
144	0	57	1	1	0	1	0	0	0	0	0	0	0	0	0	3	0	1	0	0	0	0
92	0	59	1	4	1	1	0	0	0	1	0	1	1	0	0	4	0	1	0	0	0	1
130	0	54	1	2	0	0	0	0	0	1	0	0	0	0	0	4	0	0	0	0	1	0
53	0	61	1	2	0	1	0	0	0	1	0	0	0	0	1	4	0	1	0	0	0	0
24	1	40	1	1	0	0	0	0	0	0	0	0	0	0	0	3	0	1	0	0	0	0
123	0	27	0	2	0	0	0	0	0	1	0	0	0	0	1	2	0	1	0	0	0	1
135	1	59	1	4	1	1	1	0	1	1	0	0	0	0	1	3	0	0	0	0	1	0
105	0	54	1	3	0	1	0	0	0	0	0	0	0	0	0	4	0	0	0	0	2	0
37	1	57	1	3	0	1	0	0	0	0	0	1	1	1	0	3	0	1	0	0	0	1
139	0	66	1	1	1	1	0	0	0	0	0	0	0	0	1	3	0	1	0	0	0	0
74	0	29	0	1	0	0	0	0	0	0	0	0	0	0	0	4	0	1	0	0	0	0
123	0	27	0	2	0	0	0	0	0	1	0	0	0	0	1	2	0	1	0	0	0	1
141	1	66	1	1	1	1	0	0	0	1	0	1	0	1	1	3	0	1	0	0	0	0
97	1	69	1	2	0	0	0	0	0	0	0	0	0	0	1	4	0	3	0	0	0	1
86	0	71	1	2	1	1	0	0	0	0	0	0	0	0	0	4	0	2	0	0	0	0
120	0	35	0	1	0	0	0	0	0	0	0	0	0	0	1	4	0	1	0	0	0	0
61	1	66	1	2	0	1	0	0	0	0	0	0	0	1	1	3	0	0	0	0	1	0
78	1	58	1	2	0	1	0	0	0	0	0	0	0	0	0	3	0	1	0	0	0	0
82	1	42	1	1	0	1	0	0	1	1	0	0	0	0	0	2	0	1	0	0	0	0
41	0	20	0	2	0	1	0	0	0	0	0	0	0	0	0	4	0	0	0	0	1	0
131	0	55	1	2	1	1	0	0	0	1	0	0	0	0	1	4	0	1	0	0	0	0
84	1	63	1	2	0	1	0	0	0	0	0	1	0	0	0	3	0	1	0	0	0	0
5	0	37	0	2	0	1	0	0	0	0	1	0	0	0	0	3	0	1	0	0	0	0
150	1	34	0	2	1	0	0	0	0	1	0	2	0	0	0	4	0	0	1	1	3	0
144	0	57	1	1	0	1	0	0	0	0	0	0	0	0	0	3	0	1	0	0	0	0
145	1	56	1	4	1	1	0	0	1	1	0	0	0	0	1	3	0	2	0	0	4	1
43	0	21	0	2	0	1	0	0	0	0	0	0	0	0	1	3	0	1	0	0	0	0
153	1	50	1	4	1	0	0	0	0	1	0	1	0	0	0	1	0	2	0	0	2	1
122	1	19	0	3	1	1	0	0	0	1	0	0	0	0	0	3	0	0	0	0	1	0
136	1	64	1	4	1	0	0	0	1	0	0	0	0	0	1	4	0	1	0	0	1	0
113	1	61	1	3	0	1	0	0	0	0	0	0	0	0	1	3	0	0	0	0	2	0
150	1	34	0	2	1	0	0	0	0	1	0	2	0	0	0	4	0	0	1	1	3	0
31	1	81	1	2	0	1	0	0	1	0	0	1	0	0	2	3	0	1	0	0	0	0
95	1	67	1	1	0	0	0	0	0	0	0	1	0	0	0	4	0	0	0	0	6	1
23	1	47	1	1	0	0	0	0	0	0	0	1	0	0	0	3	0	1	0	0	0	1
127	0	48	1	3	0	1	0	0	0	1	0	0	0	0	0	3	0	1	0	0	0	0
10	0	49	1	2	0	0	0	0	0	0	0	0	0	0	0	4	0	1	0	0	1	0
9	0	52	1	2	0	0	0	0	0	0	0	0	0	0	0	3	0	2	0	0	0	0
