# Supplementary material for: Development and performance of CUHAS-ROBUST application for pulmonary rifampicin-resistance tuberculosis screening in Indonesia
Source: PLoS One. 2021 Mar 25;16(3):e0249243. doi: 10.1371/journal.pone.0249243 (PMC7993842; doi:10.1371/journal.pone.0249243)
Supplement: S1 Dataset — (ZIP) [file pone.0249243.s019.zip › dataset/all data bivariate model XGB.xlsx]

## Sheet: Prospective Data
gender	groupage	contact	hba1c	premed	hiv	brink	chron	bmi	copd	smear	numcav	extel	dst
0	0	0	1	0	0	0	0	3	0	1	0	1	0
1	1	1	1	1	0	2	2	4	1	2	1	3	1
0	1	0	0	1	0	0	0	3	0	0	0	2	0
1	1	0	0	1	1	0	0	4	0	0	0	1	0
0	1	1	1	1	0	1	1	4	0	1	2	1	1
0	0	1	1	1	0	0	0	2	0	0	0	1	0
1	0	0	1	1	0	0	0	3	0	2	0	2	1
0	0	0	0	1	0	0	0	2	0	0	0	2	0
0	1	0	1	1	0	0	0	3	0	3	0	1	1
1	1	0	0	0	0	0	0	3	0	1	0	3	0
1	0	0	0	1	0	1	0	1	0	0	1	2	0
0	1	0	0	0	0	0	0	4	0	0	3	2	0
1	0	1	0	1	0	0	0	3	0	0	1	3	0
0	0	0	1	0	0	0	0	3	0	1	0	1	0
0	1	0	0	1	0	1	0	3	1	0	1	1	0
1	1	0	0	1	0	1	2	4	0	0	0	3	0
1	1	0	1	1	0	0	0	4	0	0	0	0	0
0	1	0	0	1	0	0	0	3	1	1	0	2	0
0	0	0	1	0	0	0	0	2	0	0	1	3	0
1	1	0	1	1	0	2	0	3	1	3	0	4	1
1	0	0	1	0	0	0	0	3	0	0	0	3	0
1	1	0	1	0	1	0	0	4	0	1	0	4	1
0	0	0	0	0	0	0	0	3	0	0	0	2	0
1	0	0	0	0	0	0	0	3	0	1	2	2	0
0	0	0	0	0	0	0	0	2	0	0	0	2	0
0	1	0	0	0	1	0	0	2	0	0	0	3	0
0	1	0	0	1	0	0	0	2	0	0	0	2	0
1	1	0	0	1	1	1	0	3	0	0	0	2	0
1	0	0	0	0	1	0	0	3	0	1	1	1	0
0	0	0	0	0	0	0	0	1	0	0	3	2	0
1	0	0	0	0	0	1	0	4	0	0	0	1	0
0	1	0	0	0	0	1	0	2	1	0	1	1	0
1	0	0	0	0	0	0	0	1	0	0	0	2	0
1	0	0	0	0	0	0	0	4	0	1	0	2	0
0	1	0	0	1	0	0	0	3	0	0	4	3	0
0	0	0	0	0	0	0	0	3	0	0	0	3	0
1	1	0	1	0	0	1	2	2	0	3	2	2	1
0	0	0	1	0	0	0	0	2	0	0	4	1	0
0	0	0	1	0	0	0	0	4	0	0	0	3	0
0	0	0	0	0	0	0	0	4	0	0	0	2	0
0	1	0	1	1	0	0	0	4	0	0	0	3	0
0	1	0	0	1	0	0	1	3	0	2	0	2	0
0	1	0	0	1	0	0	0	2	0	0	0	1	0
0	0	0	0	0	0	0	0	4	0	0	0	0	0
1	1	0	0	1	0	0	0	4	0	2	2	4	1
0	0	0	1	0	0	0	0	1	0	0	0	2	0
1	1	0	1	1	0	0	0	3	0	1	0	3	0
0	1	0	1	1	0	0	0	3	0	1	1	3	1
1	0	0	1	0	1	1	0	3	0	1	0	1	0
0	1	0	0	1	0	0	0	1	0	0	0	3	0
1	0	0	0	1	1	1	0	4	0	0	0	2	0
0	0	0	0	1	1	0	0	3	0	0	0	0	0
1	0	0	0	0	1	0	0	3	0	1	2	2	0
0	0	0	0	0	0	0	0	3	0	0	0	3	0
1	0	0	1	1	1	1	0	1	0	0	0	2	0
0	1	0	0	1	0	2	2	4	1	2	1	2	1
1	0	0	0	0	1	0	0	3	0	0	2	2	0
0	0	0	0	1	0	0	0	3	0	0	1	3	0
0	0	0	0	0	0	0	0	4	0	3	1	2	0
0	0	0	0	0	0	0	0	3	0	0	0	1	0
1	0	0	0	0	1	0	0	4	0	0	0	0	0
1	1	0	1	0	0	1	0	4	1	1	0	1	1
0	0	0	0	0	0	0	0	3	0	0	0	2	0
0	1	0	0	1	0	0	0	4	0	1	0	3	0
0	1	0	0	1	0	0	2	4	0	3	1	1	1
0	1	0	0	1	0	0	0	2	1	0	1	1	0
1	0	0	1	0	1	0	0	1	0	0	0	2	0
0	1	0	0	0	0	0	0	1	0	0	0	2	0
1	1	0	0	1	1	2	0	3	1	2	0	3	0
0	1	0	0	0	0	0	0	3	0	0	0	2	0
0	1	0	0	1	0	0	0	4	1	0	2	2	0
0	1	0	0	1	0	0	0	1	0	1	0	0	0
1	0	0	0	1	1	0	0	2	0	0	0	0	0
0	1	0	0	1	0	0	0	4	0	3	0	0	0
0	1	1	0	0	0	0	0	4	0	0	0	0	0
0	0	0	0	1	0	0	1	4	0	1	0	3	0
0	0	0	1	1	0	0	0	4	0	1	0	2	1
0	1	0	0	0	0	0	0	3	0	0	3	3	0
0	0	0	0	0	0	0	0	4	0	1	0	2	0
0	0	0	1	0	0	0	0	1	0	2	2	1	1
0	1	0	1	0	0	0	0	2	0	1	1	2	0
0	0	0	1	0	0	0	0	3	0	0	0	3	0
0	0	0	1	0	1	0	0	1	0	1	0	1	0
0	0	0	0	0	0	0	0	1	0	0	1	2	0
0	0	0	0	0	0	0	0	2	0	3	0	1	0
1	0	0	0	0	1	1	0	2	0	0	1	1	0
0	0	0	0	0	0	0	0	2	0	2	0	4	1
0	1	0	0	0	1	0	0	1	0	0	0	3	1
0	1	0	1	0	0	0	0	3	0	0	0	2	0
0	1	1	1	0	0	0	0	2	0	0	0	2	0
0	0	0	0	1	0	0	0	3	0	0	0	2	0
1	1	1	1	0	0	2	0	4	1	2	0	3	1
1	1	0	1	1	0	0	0	3	0	0	0	1	0
1	0	0	0	0	0	0	0	3	0	1	0	2	0
0	1	0	1	0	0	0	0	3	0	0	1	1	0
1	1	0	0	0	1	0	0	4	0	0	0	4	0
0	0	0	1	1	0	0	0	3	0	0	1	2	0
1	1	0	1	1	0	0	0	4	0	3	0	2	1
0	0	0	0	0	0	0	0	3	0	0	0	3	0
0	1	0	0	0	0	0	1	3	0	0	0	2	0
0	0	0	0	0	0	0	0	1	0	0	0	3	0
1	0	0	0	0	1	0	0	2	0	0	0	3	0
0	1	0	1	1	0	0	0	3	0	1	0	3	0
0	1	0	0	1	0	0	0	3	0	0	0	3	0
0	1	0	1	0	0	0	0	2	0	0	0	3	0
0	1	0	0	1	0	0	1	3	0	0	0	3	0
0	1	0	1	1	0	0	0	3	0	0	0	1	0
1	1	0	1	1	1	1	0	3	0	1	2	3	1
1	0	0	0	0	0	0	0	4	0	0	0	2	0
0	1	0	0	1	0	0	0	2	0	0	0	3	0
0	1	0	0	1	0	0	0	4	0	1	1	3	0
0	1	0	1	0	0	0	0	3	0	0	1	2	0
1	0	0	0	1	0	0	0	4	0	0	0	3	0
1	0	0	1	0	1	0	0	4	0	3	0	3	1
1	1	0	1	1	0	0	0	1	0	0	0	3	0
0	1	0	0	0	0	1	0	1	1	0	0	3	0
1	0	0	0	0	1	0	0	1	0	0	0	1	0
0	0	0	0	0	0	0	0	1	0	0	0	2	0
0	1	0	0	1	0	0	0	2	0	3	0	2	0
0	1	0	0	1	0	0	0	1	1	0	1	0	0
0	0	0	0	1	0	0	0	2	0	0	0	2	0
1	0	0	0	1	0	0	0	1	0	0	0	2	0
0	0	0	0	0	0	0	0	4	0	0	2	3	0
0	0	0	0	0	0	0	0	4	0	0	0	2	0
1	0	0	0	1	0	0	0	4	0	0	1	1	0
1	1	0	0	1	0	0	0	4	0	2	0	4	1
1	1	0	0	1	1	0	1	1	0	0	0	2	0
1	0	0	0	0	0	1	0	3	0	0	0	2	0
0	1	1	0	1	0	0	1	3	0	3	2	2	0
0	0	0	1	0	0	0	0	1	0	0	0	3	0
0	1	0	0	1	0	0	0	1	0	0	1	2	0
0	0	0	0	0	0	0	0	3	0	0	0	1	0
1	1	0	0	1	1	0	0	4	0	0	0	3	0
1	1	1	1	1	0	1	0	4	1	2	2	3	1
0	1	0	1	0	0	0	2	1	0	1	0	2	1
0	1	0	0	0	1	0	0	2	0	2	0	2	0
0	1	0	0	1	0	0	2	2	0	0	0	2	0
0	1	0	1	1	0	0	0	4	0	0	0	2	0
0	0	0	0	0	0	0	0	4	0	0	0	2	0
0	1	0	0	1	0	1	0	4	1	0	0	1	0
0	0	1	0	0	1	0	0	3	0	1	0	2	0
1	1	0	1	1	0	0	0	2	0	0	0	2	0
0	0	0	0	0	0	0	0	4	0	0	0	2	0
1	0	0	1	1	1	1	0	2	0	0	0	2	0
1	0	0	1	0	1	0	0	3	0	1	0	2	1
1	1	0	1	1	0	2	0	3	1	3	3	2	1
0	1	0	0	1	0	0	1	2	0	0	0	2	0
1	1	0	1	1	0	0	0	3	0	1	0	2	0
1	1	0	1	1	0	1	0	4	0	1	0	3	0
0	0	0	0	0	0	0	0	2	0	0	0	3	0
0	0	1	1	1	0	0	0	2	0	1	0	2	1
1	1	0	0	1	0	1	0	4	1	0	2	0	0
0	1	0	0	1	0	0	0	3	0	0	0	2	0
0	1	0	0	0	0	0	0	3	0	0	0	3	0
0	0	0	1	1	0	0	0	2	0	0	0	1	0
1	0	0	0	0	0	0	0	3	0	0	0	3	0
1	1	0	0	1	0	0	0	2	0	1	0	1	0
1	1	1	1	0	0	1	0	4	1	1	0	2	1
0	1	0	1	0	1	0	0	1	0	0	1	2	0
0	0	0	0	0	1	0	0	3	0	1	0	1	0
0	0	0	0	1	0	0	0	3	0	0	0	2	0
0	1	0	0	1	0	0	0	3	0	1	0	2	0
1	0	0	0	0	0	1	0	4	0	0	0	0	0
1	0	0	0	1	0	0	0	1	0	0	0	0	0
1	0	0	1	1	1	1	0	4	0	3	0	2	1
1	1	0	0	1	1	1	1	1	1	0	0	1	0
0	0	0	1	1	0	1	0	1	0	1	2	3	1
0	1	0	0	1	0	1	0	1	1	0	0	2	0
0	1	0	0	1	0	0	0	3	0	0	1	2	0
0	0	0	0	0	0	0	0	3	0	0	1	2	0
0	1	0	0	1	0	0	0	2	0	0	0	0	0
0	1	0	0	1	0	1	0	3	1	1	0	2	0
0	1	1	1	1	0	2	2	3	1	1	0	2	1
0	0	0	0	0	0	0	0	3	0	0	0	0	0
0	1	0	1	0	0	1	0	4	0	1	1	2	1
0	0	0	0	0	0	0	0	4	0	0	0	0	0
1	0	0	0	0	0	0	0	3	0	0	1	1	0
0	0	0	0	0	0	0	0	1	0	0	0	2	0
0	0	0	0	0	0	0	0	3	0	0	1	2	0
0	1	0	0	1	0	0	0	3	0	1	0	3	0
1	1	0	1	1	1	1	0	1	1	0	0	1	0
0	1	0	0	0	1	0	1	1	0	0	0	3	0
1	1	0	0	1	0	0	0	4	0	0	0	3	0
0	0	0	1	0	0	0	0	3	0	0	1	0	0
0	0	0	0	0	0	0	0	4	0	0	0	0	0
0	1	0	0	1	0	0	1	3	0	1	0	3	0
0	0	0	1	0	0	0	0	3	0	0	2	3	0
1	1	0	0	0	1	2	1	3	1	1	0	2	0
0	1	0	0	1	1	0	0	2	0	0	0	2	0
1	1	0	0	1	0	1	0	3	1	1	0	3	0
0	1	0	0	1	0	0	1	3	0	0	1	0	0
1	0	0	0	0	0	1	0	4	0	0	0	1	0
1	0	0	0	0	1	0	0	3	0	1	0	0	0
0	0	0	1	1	0	0	0	3	0	2	0	4	1
0	1	0	0	0	0	0	0	4	0	0	0	2	0
1	1	0	0	0	1	0	0	3	0	0	0	2	0
0	1	0	0	0	0	0	0	3	0	0	0	3	0
1	1	0	1	0	0	0	0	1	0	1	0	1	0
0	0	0	1	1	0	0	0	3	0	0	0	0	0
0	1	0	0	1	0	0	0	4	0	0	0	3	0
0	0	0	0	0	1	0	0	3	0	1	0	2	0
1	1	0	1	1	1	1	0	3	1	1	0	1	1
1	0	0	0	0	1	0	0	4	0	0	0	2	0
1	1	0	0	0	1	0	0	3	0	0	0	2	0
0	0	0	0	1	1	0	0	1	0	1	0	2	0
1	1	0	0	1	0	0	0	1	0	0	0	3	0
0	0	0	0	0	1	0	0	4	0	0	0	0	0
0	0	0	0	1	0	0	0	2	0	0	0	2	0
0	1	0	1	1	0	0	1	3	0	2	2	4	1
0	1	0	1	1	0	0	0	4	0	0	1	2	0
0	1	1	1	0	1	0	0	4	0	0	0	2	1
0	0	0	0	1	1	0	0	2	0	0	0	1	0
0	0	0	0	1	0	0	0	2	0	1	0	1	0
0	1	0	0	1	0	0	0	4	0	0	0	2	0
1	1	0	1	1	0	1	0	3	1	0	0	0	0
0	1	0	1	1	0	0	0	4	0	1	0	3	1
0	0	0	1	1	1	0	0	2	0	0	1	2	0
0	0	0	0	0	0	0	0	4	0	0	1	1	0
1	1	0	0	0	0	0	1	3	0	0	0	0	0
0	0	0	0	1	0	0	0	3	0	0	0	0	0
0	1	0	1	0	0	0	0	3	0	0	0	3	0
1	0	0	0	0	1	0	0	3	0	0	0	2	0
0	1	0	0	0	0	0	0	1	0	1	0	3	0
1	1	0	1	0	0	0	0	2	0	3	4	2	1
1	1	0	0	0	0	1	0	4	1	1	0	2	0
0	0	0	0	1	0	0	0	1	0	1	0	2	0
1	0	0	0	0	0	1	0	2	0	0	0	1	0
0	0	0	0	0	0	0	0	4	0	1	1	1	0
0	0	1	0	0	0	0	0	2	0	0	0	2	0
1	1	0	0	1	0	1	0	3	0	1	0	2	0
1	0	0	1	1	1	1	0	3	0	0	0	2	0
1	1	0	0	1	0	1	0	3	1	0	0	3	0
1	1	0	0	1	1	1	2	2	1	1	0	1	0
0	0	0	1	0	1	0	0	4	0	2	0	2	1
0	1	0	0	0	0	0	0	3	0	0	0	3	0
0	1	0	1	1	0	1	0	1	0	3	0	4	1
0	0	1	0	0	0	0	0	4	0	1	0	2	0
1	0	0	0	0	1	0	0	1	0	0	0	3	0
1	1	1	1	0	0	0	0	4	0	1	0	4	1
1	0	0	0	0	0	0	0	1	0	1	1	3	0
0	0	0	0	0	0	0	0	3	0	0	0	0	0
1	0	0	1	0	0	0	0	3	0	1	0	2	0
1	1	0	1	1	0	2	0	4	1	2	3	4	1
0	1	0	0	0	0	0	0	4	0	0	0	1	0
0	0	0	0	1	0	0	0	1	0	0	0	3	0
1	1	0	0	0	0	1	0	1	1	0	2	2	0
1	1	0	0	0	1	1	0	3	1	1	0	2	1
0	0	0	0	1	0	0	0	2	0	0	0	3	0
0	1	1	1	0	0	1	0	3	0	2	3	2	1
1	1	0	0	1	1	2	0	3	1	1	0	2	1
0	1	0	0	0	0	0	0	1	0	1	0	2	0
1	1	1	1	0	0	0	0	4	0	0	0	4	0
0	1	0	0	1	0	0	0	4	0	1	3	4	1
0	1	0	0	0	0	0	1	3	0	0	0	1	0
0	0	0	0	0	0	0	0	3	0	0	0	3	0
0	0	1	1	0	0	0	0	3	0	1	1	0	0
1	0	0	1	0	0	0	0	3	0	0	0	3	0
0	1	0	1	1	0	0	0	3	0	0	3	0	0
0	0	0	0	1	0	0	0	3	0	1	1	1	0
0	0	0	1	0	0	0	0	3	0	0	0	1	0
0	1	1	1	0	0	0	1	4	0	2	3	4	1
1	1	0	1	0	1	0	0	2	0	0	0	1	0
0	1	0	1	0	0	0	0	4	0	0	0	2	0
1	1	0	1	1	0	1	0	1	1	1	0	3	0
1	1	0	0	1	0	1	0	3	1	1	0	1	0
0	0	0	0	1	0	0	0	3	0	1	1	2	0
0	1	0	0	0	0	0	0	1	0	0	0	3	0
0	1	0	0	1	0	1	1	2	1	0	0	2	0
0	1	0	0	0	0	0	0	3	0	0	0	2	0
1	1	0	1	0	0	1	1	3	1	2	3	1	1
1	1	0	0	0	1	0	0	3	0	1	0	3	1
1	0	0	0	0	1	1	0	2	0	1	0	4	1
0	0	1	0	1	0	0	0	3	0	2	0	2	1
1	1	0	0	1	1	1	0	3	1	0	0	3	0
0	1	0	0	1	0	0	0	4	0	0	3	2	0
0	1	0	0	0	0	0	0	4	0	0	1	2	0
0	0	0	0	0	0	0	0	2	0	0	0	2	0
1	0	0	1	0	0	1	0	3	0	1	0	2	0
0	1	0	0	1	0	0	0	1	0	0	1	3	0
0	1	0	0	1	0	0	0	2	0	1	0	2	0
1	0	0	0	0	1	0	0	2	0	0	0	2	0
0	0	0	0	1	0	0	0	3	0	1	0	0	0
0	0	0	0	0	0	0	0	4	0	0	0	2	0
1	0	0	0	0	1	0	0	2	0	0	1	2	0
0	0	0	0	0	0	0	0	3	0	1	2	4	1
0	1	0	0	0	0	0	1	3	0	3	0	4	1
0	0	0	0	1	1	0	0	4	0	2	3	2	1
1	1	0	1	0	1	0	0	4	0	1	0	3	0
0	1	1	1	1	0	0	0	4	0	2	0	3	1
0	0	0	0	0	0	0	0	2	0	1	0	0	0
1	1	0	0	1	0	1	0	4	1	2	3	3	0
0	0	0	1	0	0	0	0	2	0	0	0	2	0
0	1	0	0	1	0	0	0	2	0	1	0	1	0
1	1	0	0	0	0	0	0	4	0	1	2	4	1
0	0	0	0	0	0	0	0	3	0	1	0	1	0
0	1	0	0	1	0	0	0	4	1	0	0	1	0
1	1	0	1	0	0	0	0	2	0	0	1	1	0
0	0	0	0	0	0	0	0	3	0	0	0	2	0
0	1	0	0	1	0	0	0	3	0	0	0	2	0
0	1	0	0	1	0	1	1	1	1	0	0	1	0
0	1	0	0	0	0	0	0	3	0	1	0	3	0
0	0	1	1	0	0	0	0	4	0	3	0	3	1
0	1	0	0	0	0	0	0	4	0	0	0	3	0
0	0	0	1	1	0	0	0	4	0	0	0	2	0
0	0	0	1	1	1	0	0	1	0	1	0	2	0
1	1	0	0	1	0	0	0	3	0	0	0	1	0
1	1	0	1	0	0	0	0	2	0	0	1	2	0
1	0	0	0	0	1	0	0	1	0	1	0	0	0
1	0	1	1	0	0	0	0	4	0	2	0	3	1
1	1	0	0	0	1	1	0	4	1	1	0	1	0
0	1	0	0	0	0	0	0	3	0	0	1	1	0
1	1	0	1	1	1	0	0	1	0	0	0	1	0
1	1	0	0	1	0	0	0	2	0	1	0	2	0
0	1	0	0	1	0	0	0	4	0	0	0	2	0
1	1	0	0	1	0	1	0	4	1	0	0	1	0
0	1	0	0	0	0	0	0	1	0	0	0	1	0
0	1	0	0	1	0	0	0	1	0	0	0	2	0
0	0	0	0	0	0	0	0	4	0	0	0	2	0
0	0	0	0	1	1	0	1	4	0	2	0	3	1
0	0	0	0	0	0	0	0	1	0	1	0	3	0
1	1	0	0	1	1	0	0	4	0	0	0	1	0
0	1	0	0	1	0	0	0	3	0	0	1	2	0
0	1	0	1	1	0	0	0	1	0	0	0	3	0
1	1	0	0	1	0	2	0	2	1	0	0	1	0
1	0	0	1	0	0	0	0	2	0	0	0	2	0
0	0	0	0	1	0	0	0	1	0	1	0	2	0
0	1	0	0	1	0	0	0	2	1	0	2	2	0
0	1	0	0	0	0	0	0	3	0	0	0	1	0
0	1	0	0	0	0	0	1	3	0	2	2	1	1
0	1	0	1	1	0	2	1	4	1	1	2	3	1
0	1	0	1	0	0	0	0	3	0	1	0	2	0
0	0	0	1	0	0	0	0	4	0	1	0	1	1
0	1	0	1	1	1	0	0	1	0	0	0	1	0
0	0	0	1	0	0	0	0	1	0	1	0	0	0
1	1	0	0	1	0	1	2	3	0	1	0	3	1
0	0	1	1	1	0	0	0	3	0	0	0	2	0
0	1	0	0	0	0	0	1	3	0	0	0	2	0
0	0	0	0	0	0	0	0	3	0	0	2	3	0
0	0	0	0	0	1	0	0	4	0	1	0	3	0
1	1	0	1	0	0	1	1	3	1	0	0	0	0
0	0	0	0	1	0	0	0	4	0	0	0	2	0
1	1	0	0	0	0	0	0	4	0	0	0	3	0
0	1	0	0	0	0	0	0	4	0	0	0	2	0
0	1	0	0	1	0	0	0	3	0	1	0	3	0
1	0	0	1	0	1	0	0	4	0	1	0	2	1
0	1	0	0	1	0	0	0	2	0	0	0	1	0
0	0	0	0	0	1	0	0	1	0	0	0	1	0
1	1	0	0	1	0	0	0	2	0	0	0	3	0
0	0	0	1	1	0	0	0	2	0	1	0	1	0
1	0	0	0	0	1	1	0	3	0	1	0	2	0
0	1	0	0	0	0	0	0	2	0	0	0	2	0
0	0	0	0	0	1	0	0	1	0	0	0	2	0
0	1	0	0	1	0	0	0	1	0	0	1	3	0
0	0	0	0	0	0	0	0	2	0	1	0	1	0
1	1	0	0	1	0	1	0	3	1	3	0	2	1
0	0	0	0	0	0	0	0	4	0	1	0	4	1
1	0	0	0	1	1	0	0	3	0	2	0	1	0
1	1	0	1	1	1	0	0	1	0	0	0	3	1
0	1	0	0	0	0	0	1	4	0	1	0	1	0
1	1	0	1	0	0	1	0	4	0	2	0	2	1
1	0	1	1	0	0	0	0	4	0	2	0	1	1
0	0	0	0	0	0	0	1	3	0	0	0	3	0
0	0	0	0	0	0	0	0	1	0	0	0	1	0
1	0	0	0	0	1	0	0	3	0	1	0	0	0
0	0	0	0	1	0	0	0	2	0	1	0	3	0
0	1	0	1	1	0	0	0	3	0	0	0	3	0
0	0	0	0	1	0	0	0	3	0	0	2	2	0
0	0	0	1	1	1	0	0	4	0	1	0	3	0
0	0	0	0	1	0	0	0	4	0	0	0	1	0
0	0	0	0	1	0	0	0	3	0	1	2	2	0
1	0	0	0	1	0	0	1	3	0	0	0	2	0
0	1	1	1	0	0	0	0	2	0	3	0	3	1
1	1	0	1	0	0	1	0	3	1	0	0	1	0
0	0	0	0	0	0	1	0	4	0	2	2	3	1
0	0	0	0	1	0	0	0	1	0	0	1	2	0
0	0	0	1	0	0	0	0	3	0	0	1	1	0
0	1	0	0	1	0	0	0	3	0	1	0	2	0
0	0	0	0	0	1	0	0	3	0	0	1	1	0
0	0	1	1	0	0	0	0	3	0	1	0	1	0
0	0	0	0	1	0	0	0	3	0	0	1	1	0
0	0	0	0	1	0	0	0	3	0	0	0	1	0
1	0	0	0	1	0	1	0	3	0	1	0	1	0
0	1	0	0	0	0	0	1	3	0	0	1	2	0
1	0	1	0	0	0	0	0	3	0	0	1	1	0
1	0	0	1	0	0	0	0	3	0	2	0	2	0
0	1	0	0	1	0	1	0	3	0	0	1	2	0
1	1	0	0	1	0	1	2	3	0	0	0	1	0
1	0	0	1	1	0	0	0	3	0	1	0	2	0
0	1	0	0	1	0	0	1	3	1	0	0	1	0
0	0	0	1	0	0	0	0	3	0	0	1	1	0
1	1	0	1	1	0	0	0	3	1	0	0	1	0
0	0	0	0	0	0	0	0	3	0	2	0	2	0
1	0	0	0	0	0	1	0	3	0	0	2	2	0
0	0	0	0	0	0	0	0	3	0	0	0	1	0
0	0	0	0	0	1	0	0	3	0	1	0	2	0
0	1	0	0	1	0	0	0	3	0	0	2	3	0
1	0	0	0	1	1	1	0	3	0	2	0	3	0
1	0	0	0	0	1	0	0	3	0	1	1	2	0
0	0	0	0	0	0	0	0	2	0	0	0	2	0
1	1	0	0	0	0	1	0	4	0	1	0	2	0
0	1	0	0	0	0	0	0	3	1	0	1	3	0
1	0	0	0	0	0	0	0	1	0	0	0	2	0
1	0	0	0	0	0	0	0	4	0	2	1	3	0
0	1	0	0	1	1	0	1	3	0	0	0	2	0
0	0	0	0	0	0	0	0	3	0	0	1	3	0
0	0	0	1	0	0	0	0	2	0	1	0	3	0
0	0	0	1	0	0	0	0	3	0	0	0	2	0
0	0	0	0	0	0	0	0	3	0	0	1	3	0
0	1	0	1	1	0	0	0	3	0	1	0	2	0
0	1	0	0	0	0	0	2	3	0	0	0	1	0
0	1	0	0	0	0	0	0	3	0	0	0	3	0
0	0	0	0	0	1	0	0	3	0	0	0	2	0
0	0	0	1	0	0	0	0	2	0	0	0	3	0
1	1	0	1	1	0	1	0	3	0	1	1	1	0
1	0	0	1	0	1	0	0	3	0	1	0	3	0
0	0	0	0	0	0	0	0	3	0	0	0	1	0
1	1	0	0	1	0	1	0	3	0	0	0	3	0
0	0	0	0	1	0	0	0	3	0	0	0	1	0
1	0	1	0	0	0	0	0	3	0	1	1	3	0
0	0	0	0	0	0	0	0	3	0	0	0	2	0
0	0	0	1	0	1	1	0	3	0	1	0	1	0
1	0	0	0	0	1	0	0	3	0	0	1	3	0
0	0	0	0	0	0	0	0	3	0	0	0	2	0
0	0	0	0	0	0	0	0	3	0	0	1	3	0
1	0	0	0	0	0	0	0	3	0	0	0	1	0
1	1	0	0	1	0	0	0	3	0	1	1	3	0
0	0	0	0	0	0	0	0	3	0	0	0	2	0
0	0	0	0	1	0	0	0	3	0	1	0	1	0
0	1	0	0	0	0	0	1	2	1	0	1	3	0
0	0	0	1	0	1	0	0	3	0	1	0	1	0
0	1	0	0	0	0	0	0	2	0	0	0	1	0
1	1	1	0	1	1	1	0	3	1	1	1	1	0
0	0	0	0	0	0	0	0	3	0	0	0	2	0
1	0	0	0	1	0	0	0	3	1	1	1	3	0
0	1	0	0	0	0	0	0	3	0	1	0	2	0
1	0	0	0	1	1	1	0	2	0	0	1	1	0
0	1	0	0	1	0	0	0	3	0	0	0	2	0
0	1	1	0	0	0	0	0	3	0	0	0	2	0
0	1	0	0	0	0	0	1	3	0	1	0	3	0
0	1	0	0	0	0	0	0	3	0	0	1	3	0
0	0	0	0	0	0	0	0	4	0	1	0	2	0
0	0	0	1	1	0	0	0	2	0	1	0	3	0
0	0	0	1	0	0	0	0	3	0	0	0	1	0
1	0	0	1	0	0	0	0	2	0	1	0	3	0
0	0	0	0	0	0	0	0	3	0	0	0	2	0
0	0	0	0	0	0	0	0	2	0	0	0	2	0
1	0	0	0	0	1	1	0	3	0	0	1	3	0
0	0	0	1	0	0	0	0	3	0	0	0	1	0
0	1	1	1	0	0	0	0	3	0	0	0	3	0
0	0	0	0	0	0	0	0	3	0	0	0	2	0
1	1	0	1	0	0	0	0	2	0	0	0	3	0
1	0	0	0	0	0	0	0	3	0	0	0	1	0
0	1	0	1	0	0	0	1	3	0	0	1	3	0
1	0	0	0	0	1	0	0	3	0	0	0	1	0
0	0	0	1	0	0	0	0	3	0	0	1	3	0
0	0	0	0	0	0	0	0	3	0	0	0	2	0
1	1	0	0	0	0	0	1	3	0	0	0	1	0
0	0	0	0	0	0	0	0	2	0	0	0	1	0
0	0	0	0	0	1	0	0	3	0	0	0	2	0
0	1	0	1	0	0	0	0	3	0	0	0	0	0
0	0	0	0	0	0	0	0	3	0	0	0	0	0
1	1	0	1	0	0	0	0	2	0	0	0	2	0
0	0	0	0	1	0	0	0	3	0	0	0	3	0
0	1	0	1	1	0	0	0	1	0	0	0	1	0
1	0	0	0	0	0	0	0	3	0	0	0	1	0
0	1	0	0	1	0	0	0	3	0	0	0	0	0
0	1	0	0	1	0	0	0	3	0	0	0	1	0
0	1	0	1	0	0	0	1	3	0	0	0	1	0
1	1	1	1	1	1	1	1	4	0	1	3	4	1
0	1	1	1	1	0	1	0	4	0	1	2	3	1
1	0	0	1	1	0	1	0	3	0	1	0	2	1
0	1	1	1	1	1	0	0	3	0	2	0	1	1
1	1	1	1	1	1	1	0	3	1	2	0	3	1
0	0	0	1	1	1	0	0	4	0	1	0	4	1
0	0	1	1	1	0	1	2	3	0	3	2	3	1
1	0	1	0	1	0	0	0	4	0	1	1	2	1
0	1	0	1	1	0	0	0	3	0	3	2	3	1
0	1	0	0	1	0	0	1	4	1	3	2	3	1
0	1	1	1	1	1	1	1	4	1	2	2	1	1
0	1	0	0	1	0	0	2	4	0	1	2	3	1
0	0	1	1	1	1	0	0	4	0	1	0	2	1
0	1	0	1	1	0	0	0	3	0	1	1	2	1
0	0	1	0	1	0	0	0	4	0	2	0	3	1
0	1	0	0	0	1	0	0	4	0	2	0	4	1
1	1	1	1	1	1	1	1	4	1	2	0	3	1
1	1	0	1	1	1	1	0	4	1	1	1	1	1
1	0	1	1	1	0	0	0	4	0	2	1	3	1
0	0	0	0	0	0	0	0	3	0	2	0	0	0
0	0	0	0	0	1	0	0	3	0	1	0	1	0
0	0	0	0	1	0	0	0	3	0	0	0	1	0
0	0	0	0	0	0	0	1	4	0	2	0	0	0
0	0	0	0	0	1	0	0	3	0	1	0	0	0
0	0	0	0	0	1	0	0	3	0	2	1	1	1
0	1	0	0	0	0	0	1	2	0	0	0	0	0
0	1	0	0	0	0	0	0	3	0	1	0	1	0
0	1	0	0	0	0	0	0	3	0	2	0	0	0
0	1	0	0	0	0	0	0	4	0	1	0	1	0
0	1	1	0	1	0	0	1	3	0	2	1	1	1
0	1	0	1	0	0	0	1	2	0	1	0	0	0
0	1	0	0	0	0	0	1	3	0	2	0	2	1
0	1	0	1	0	0	0	1	4	0	1	0	0	0
1	0	0	0	0	0	0	0	3	0	3	0	4	0
1	0	0	0	0	0	1	0	3	0	0	0	0	0
1	0	0	0	0	0	1	0	3	0	1	0	0	1
1	0	1	0	0	0	0	1	3	0	0	0	0	0
1	0	0	0	0	0	0	0	3	0	0	0	3	0
1	0	0	0	0	0	0	0	4	0	1	0	0	0
1	0	0	0	0	0	1	0	3	0	1	0	0	0
1	1	0	0	0	0	1	0	2	0	0	0	0	0
1	1	0	0	0	0	1	0	3	0	1	0	0	1
1	1	0	0	0	0	0	0	3	0	1	0	0	0
1	1	0	0	0	0	0	0	3	0	1	0	0	0
1	1	0	1	0	0	0	0	3	0	0	1	0	0
1	1	0	0	0	0	1	1	3	0	1	0	0	1
1	1	0	0	1	0	1	0	3	0	0	0	0	0
1	1	0	0	0	1	1	0	3	0	0	0	1	1
1	1	0	0	0	0	1	2	3	0	1	0	0	0
1	1	0	1	0	0	1	2	3	0	1	0	0	0
1	1	0	0	0	0	1	0	3	0	0	1	0	0
1	1	0	0	0	0	0	0	3	1	1	0	0	0
1	1	0	0	0	0	1	1	3	1	0	0	1	1
1	1	0	0	0	0	1	0	3	0	1	0	0	0
1	1	0	0	0	0	1	1	3	1	0	0	0	0
1	1	0	0	0	0	1	0	3	0	1	0	0	1
1	1	0	0	1	0	1	1	3	1	0	0	1	1
1	1	0	0	0	0	0	0	3	0	1	0	0	0
1	0	0	0	1	0	0	1	4	0	0	0	1	0
0	0	0	0	0	0	0	0	4	0	0	0	1	0
0	1	0	1	1	0	0	1	3	0	1	0	0	0
0	0	0	0	0	0	0	1	3	0	1	0	0	0
0	1	0	0	0	0	0	1	1	0	1	0	0	0
1	1	0	0	1	0	0	1	4	0	1	0	0	0
0	1	0	0	0	0	0	0	3	0	1	0	0	0
1	1	0	0	1	0	0	0	3	0	0	0	1	0
0	0	0	1	0	0	0	1	3	0	1	0	0	0
1	1	0	0	1	0	0	1	3	0	0	0	0	0
0	0	0	0	0	0	0	1	3	0	0	0	0	0
1	1	0	0	0	0	0	0	4	0	0	0	2	0
0	0	0	0	1	0	1	1	4	0	0	0	0	0
0	1	0	0	1	0	0	1	4	0	1	0	0	0
1	1	0	0	1	0	0	1	3	0	1	0	0	1
1	1	0	1	0	0	0	1	3	0	0	0	0	0
0	0	0	0	1	0	0	0	4	0	1	0	0	0
1	1	0	0	1	0	1	1	4	0	0	0	6	1
1	1	0	1	1	0	0	1	3	0	0	0	0	0
1	1	0	0	0	0	0	0	4	0	1	0	0	0
1	1	0	0	1	0	0	1	3	0	0	0	0	0
1	1	0	0	0	0	0	1	3	0	0	0	1	0
1	1	0	0	0	0	0	0	3	0	1	0	0	0
1	1	0	1	0	0	0	1	3	0	0	0	2	0
1	1	0	0	0	0	0	1	2	1	0	0	0	0
0	0	0	0	0	0	0	1	3	0	1	0	0	0
1	1	0	0	0	0	0	0	4	0	0	0	1	0
0	1	0	0	1	0	0	1	3	0	0	0	1	0
0	1	0	0	1	0	1	0	4	0	1	0	2	1
0	1	0	0	0	0	0	0	4	0	1	0	0	0
1	1	0	0	0	0	0	1	1	1	1	0	0	0
1	1	0	0	0	0	0	0	3	0	2	0	0	1
0	1	0	0	0	0	0	1	3	0	1	0	0	0
1	1	0	0	0	0	0	1	3	0	2	0	0	0
0	0	0	0	0	0	0	0	4	0	1	0	0	0
1	1	0	0	0	0	0	0	4	0	1	0	1	0
0	0	0	1	0	0	0	0	3	0	1	0	0	0
1	1	0	0	0	0	0	0	3	0	1	0	0	0
1	1	0	0	0	0	0	0	3	0	1	0	0	0
1	1	0	0	0	0	0	0	4	0	1	0	0	0
0	1	0	0	0	0	0	0	4	0	0	0	2	0
0	0	0	0	1	0	0	1	4	0	0	0	1	0
1	1	0	1	1	0	0	0	2	0	1	0	0	0
1	1	0	1	0	0	1	0	3	0	1	0	0	0
1	1	0	0	0	0	1	0	3	0	1	0	0	0
0	1	0	1	0	0	0	1	3	0	0	0	2	0
0	1	0	0	0	0	0	0	4	0	2	0	0	0
0	1	0	0	0	0	0	1	4	0	1	0	0	0
0	0	0	0	0	0	0	0	3	0	1	0	0	0
0	1	0	0	0	0	0	0	3	0	1	0	0	1
0	0	0	0	1	0	1	1	3	0	1	0	3	1
1	0	0	1	1	0	0	1	3	0	1	0	3	1
0	1	0	0	1	0	1	0	4	0	1	0	0	1
0	1	0	0	0	0	0	0	3	0	1	0	0	0
0	0	0	0	0	0	0	0	4	0	1	0	6	1
1	1	0	0	0	0	1	0	4	0	0	0	6	1
1	1	0	0	0	0	1	0	3	0	1	0	0	0
1	1	0	0	0	0	0	1	4	0	3	0	0	1
1	1	0	0	0	0	0	1	1	1	3	2	1	1
1	1	0	0	0	0	0	0	4	0	0	2	2	1
0	0	0	0	1	0	0	0	3	0	0	0	0	0
0	1	0	0	1	0	0	0	4	0	0	0	0	0
0	1	0	0	0	0	0	1	3	0	1	0	0	0
1	1	0	0	0	0	1	0	3	0	1	0	0	0
1	1	0	0	1	0	1	0	4	0	0	0	1	1
0	1	0	0	0	0	0	0	4	0	0	0	2	0
0	1	0	0	0	0	0	1	4	0	0	0	0	0
1	1	0	0	1	0	1	0	4	0	0	2	5	1
0	1	0	1	1	0	0	1	3	0	0	0	2	0
0	1	0	0	0	0	0	1	4	0	1	0	0	0
1	1	0	0	0	0	0	0	4	0	1	0	0	0
1	1	0	0	1	0	0	0	3	0	0	0	0	0
0	1	0	0	0	0	1	1	3	0	1	0	0	1
1	1	0	0	0	0	0	1	3	0	0	0	2	0
1	1	0	0	1	0	1	0	3	0	0	0	3	1
1	0	0	1	0	0	0	1	1	1	2	1	1	1
1	1	0	0	0	0	0	1	4	0	0	3	2	1
1	1	0	1	1	0	1	0	3	0	0	0	2	1
1	1	0	1	1	0	1	0	3	0	0	0	4	1
1	0	0	1	1	0	1	1	2	0	0	0	0	0
0	0	0	0	0	0	0	1	4	0	1	0	0	0
1	1	0	0	0	0	1	0	3	0	1	0	0	0
1	0	0	0	1	0	0	0	3	0	0	0	1	0
0	0	0	0	1	0	0	1	2	0	1	0	0	1
1	0	0	0	1	0	1	0	4	0	1	0	0	0
1	0	0	0	1	0	0	0	4	0	0	0	1	0
1	1	1	1	1	0	0	0	2	0	0	0	1	0
0	1	0	0	1	0	0	0	3	0	1	0	0	0
1	1	0	1	0	0	0	1	3	0	1	3	2	0
1	1	0	0	1	0	0	0	3	0	0	0	2	0
0	1	0	0	1	0	0	0	4	0	0	0	1	0
0	1	0	0	1	0	0	1	4	0	1	0	0	0
0	1	1	1	0	0	0	1	3	0	1	0	0	0
0	1	0	0	0	0	0	1	4	0	0	0	2	0
0	1	0	0	1	0	0	0	3	0	1	0	0	0
1	1	0	1	1	0	0	1	3	0	0	0	1	0
1	1	0	1	0	0	0	1	4	0	1	0	1	0
0	1	0	0	0	0	1	0	4	0	1	0	0	0
1	1	1	0	0	0	0	1	4	0	1	0	0	0
0	1	0	0	0	0	0	1	3	0	1	0	0	0
1	1	0	1	0	0	0	1	4	0	1	0	0	0
1	1	0	0	1	0	1	1	3	0	1	0	0	0
1	1	0	0	0	0	1	0	3	0	1	0	0	0
1	1	0	0	0	0	0	0	3	0	0	0	2	0
0	1	0	0	0	0	0	0	3	0	1	0	0	0
1	1	0	1	1	0	0	1	3	0	2	0	4	1
1	1	1	0	1	0	1	0	4	0	1	0	2	1
1	1	1	0	1	0	2	0	4	0	1	1	2	1
1	1	0	1	1	0	1	1	4	0	1	0	2	1
1	1	0	0	1	0	0	1	3	0	0	0	1	1
1	0	0	0	1	0	2	0	4	0	0	1	3	0
1	1	1	0	1	0	1	0	3	0	3	0	4	1
1	1	0	0	1	0	2	0	4	0	3	1	2	1
1	1	0	0	1	0	1	0	1	0	2	0	2	1
0	1	1	0	1	0	0	0	4	0	0	0	4	1
1	1	0	0	0	0	1	1	3	0	3	3	3	1
0	1	0	0	0	0	0	0	3	0	3	0	3	1
1	1	0	0	1	0	0	0	4	0	3	0	2	1
0	1	0	0	0	0	0	1	4	0	0	0	0	0
1	1	0	0	1	0	0	0	3	0	0	0	0	0
0	1	1	1	0	0	0	1	3	0	1	0	0	0
0	1	0	0	1	0	0	1	4	0	1	0	0	0
1	1	0	0	0	1	1	0	3	0	0	0	1	1
0	1	0	0	0	0	0	0	4	0	1	0	1	0
0	0	0	0	1	0	0	0	3	0	0	0	1	0
1	1	0	0	0	0	0	0	3	0	1	0	0	0
1	1	0	1	0	0	0	1	4	0	1	0	0	0
1	1	0	0	0	0	0	0	3	0	1	0	0	0
0	0	0	0	0	0	0	1	3	0	0	0	0	0
1	1	0	0	0	0	0	0	4	0	0	2	2	1
1	0	0	0	0	0	1	0	3	0	0	0	0	0
1	0	0	0	0	0	0	0	3	0	3	0	4	0
0	1	0	0	0	0	0	0	3	0	3	0	3	1
1	1	0	0	1	0	0	0	3	0	0	0	1	0
1	1	0	0	0	0	0	0	3	0	1	0	0	0
1	1	0	0	0	0	0	1	3	0	0	0	2	0
1	1	0	0	0	0	1	1	3	0	1	0	0	1
0	1	0	0	0	0	0	1	3	0	1	0	0	0
1	1	0	0	1	0	0	1	3	0	0	0	0	0
0	0	0	1	0	0	0	1	3	0	1	0	0	0
1	0	0	1	0	0	0	1	1	1	2	1	1	1
0	0	0	0	1	0	0	0	4	0	1	0	0	0
1	0	0	1	1	0	0	1	3	0	1	0	3	1
1	1	0	0	0	0	0	0	4	0	1	0	0	0
0	0	0	0	0	1	0	0	3	0	2	1	1	1
0	0	0	0	0	0	0	1	4	0	1	0	0	0
1	1	0	0	0	0	0	1	1	1	3	2	1	1
0	0	0	0	0	0	0	0	4	0	0	0	1	0
0	1	0	0	1	0	0	0	3	0	1	0	0	0
0	0	0	0	1	0	0	1	2	0	1	0	0	1
1	1	0	0	0	1	1	0	3	0	0	0	1	1
1	1	0	0	0	1	1	0	3	0	0	0	1	1
1	1	0	0	1	0	1	0	4	0	0	2	5	1
1	1	0	1	1	0	0	1	3	0	0	0	0	0
1	1	0	0	1	0	1	0	1	0	2	0	2	1
1	1	0	0	0	0	1	1	3	0	3	3	3	1
1	1	0	0	0	0	0	0	4	0	0	2	2	1
1	1	0	0	0	0	1	0	3	0	1	0	0	0
0	1	0	0	0	0	1	0	4	0	1	0	0	0
0	1	0	0	1	0	1	0	4	0	1	0	0	1
1	1	0	0	0	0	1	2	3	0	1	0	0	0
0	1	0	1	0	0	0	1	3	0	0	0	2	0
1	1	1	0	0	0	0	1	4	0	1	0	0	0
0	0	0	0	0	1	0	0	3	0	1	0	1	0
1	1	0	0	1	0	0	0	3	0	0	0	2	0
1	1	0	0	0	0	0	0	3	0	1	0	0	0
1	0	0	1	0	0	0	1	1	1	2	1	1	1
0	0	0	1	0	0	0	0	3	0	1	0	0	0
0	0	0	0	1	0	0	0	4	0	1	0	0	0
0	0	0	0	1	0	0	1	2	0	1	0	0	1
1	1	0	0	0	0	1	0	2	0	0	0	0	0
1	0	0	0	0	0	1	0	3	0	1	0	0	0
1	1	0	0	1	0	0	1	3	0	0	0	1	1
1	1	0	0	0	0	1	0	3	0	1	0	0	1
0	0	0	0	1	0	0	1	2	0	1	0	0	1
0	1	0	1	0	0	0	1	3	0	0	0	2	0
1	0	0	0	0	0	1	0	3	0	1	0	0	1
0	1	0	1	1	0	0	1	3	0	0	0	2	0
0	1	0	1	0	0	0	1	4	0	1	0	0	0
1	1	0	0	0	0	1	0	3	0	1	0	0	0
1	0	0	0	0	0	1	0	3	0	1	0	0	0
1	1	1	0	0	0	0	1	4	0	1	0	0	0
0	1	1	1	0	0	0	1	3	0	1	0	0	0
1	1	0	1	0	0	0	1	3	0	0	0	0	0
1	1	0	0	0	0	0	1	3	0	0	0	1	0
1	1	0	1	1	0	0	1	3	0	0	0	0	0
1	1	0	0	1	0	0	1	3	0	1	0	0	1
0	1	0	0	1	0	0	1	4	0	1	0	0	0
1	1	0	0	0	0	1	1	3	1	0	0	1	1
1	1	0	0	1	0	1	1	3	1	0	0	1	1
0	1	0	0	0	0	0	0	4	0	1	0	1	0
0	1	0	0	0	0	0	0	3	0	1	0	1	0
1	1	0	0	0	0	0	0	4	0	0	0	1	0
1	1	0	1	1	0	1	0	3	0	0	0	2	1
1	1	0	1	0	0	1	0	3	0	1	0	0	0
0	0	0	0	0	1	0	0	3	0	1	0	0	0
1	1	0	0	0	0	0	1	4	0	3	0	0	1
1	1	0	1	0	0	0	1	3	0	1	3	2	0
0	1	0	1	1	0	0	1	3	0	0	0	2	0
0	0	0	0	0	1	0	0	3	0	2	1	1	1
0	1	0	0	0	0	0	0	3	0	2	0	0	0
0	1	0	0	1	0	0	0	4	0	0	0	1	0
1	0	0	0	0	0	1	0	3	0	1	0	0	1
1	1	0	0	0	0	0	0	3	0	2	0	0	1
0	1	0	0	0	0	0	0	3	0	1	0	0	0
1	1	0	1	1	0	0	1	3	0	0	0	0	0
0	0	0	0	0	0	0	1	3	0	0	0	0	0
0	1	0	0	1	0	0	0	4	0	0	0	1	0
0	1	0	0	1	0	0	0	4	0	0	0	0	0
0	1	0	0	0	0	0	0	4	0	1	0	0	0
0	1	0	0	0	0	0	1	3	0	1	0	0	0
1	1	0	0	0	0	1	0	2	0	0	0	0	0
0	0	0	0	0	0	0	1	3	0	1	0	0	0
1	1	0	0	1	0	1	0	4	0	0	0	1	1
1	0	0	0	1	0	0	0	4	0	0	0	1	0
0	1	0	0	0	0	0	0	3	0	1	0	0	0
1	1	0	0	0	0	0	1	4	0	0	3	2	1
1	0	1	0	0	0	0	1	3	0	0	0	0	0
0	1	0	0	0	0	0	0	4	0	1	0	1	0
1	0	0	1	0	0	0	1	1	1	2	1	1	1
1	1	0	0	1	0	0	0	3	0	0	0	2	0
0	1	0	0	0	0	0	0	3	0	1	0	0	0
1	1	0	0	1	0	1	0	3	0	0	0	0	0
1	0	0	1	1	0	1	1	2	0	0	0	0	0
0	0	0	1	0	0	0	0	3	0	1	0	0	0
0	1	0	0	1	0	1	0	4	0	1	0	0	1
1	0	0	0	1	0	0	1	4	0	0	0	1	0
1	1	0	1	0	0	0	1	4	0	1	0	1	0
1	1	0	0	0	0	0	1	1	1	3	2	1	1
1	1	0	0	0	0	0	0	4	0	0	2	2	1
0	1	0	0	1	0	1	0	4	0	1	0	0	1
1	1	0	0	1	0	0	1	4	0	1	0	0	0
0	0	0	1	0	0	0	1	3	0	1	0	0	0
1	1	0	1	0	0	0	0	3	0	0	1	0	0
1	1	0	1	0	0	0	0	3	0	0	1	0	0
0	1	0	0	1	0	0	0	4	0	0	0	0	0
1	1	0	0	0	0	1	0	2	0	0	0	0	0
1	1	0	0	0	0	1	0	3	0	1	0	0	0
1	1	0	0	1	0	1	0	3	0	0	0	3	1
0	1	0	0	0	0	0	1	2	0	0	0	0	0
0	1	0	0	0	0	0	0	3	0	3	0	3	1
0	1	0	0	0	0	0	0	4	0	1	0	1	0
1	1	0	1	1	0	1	1	4	0	1	0	2	1
0	1	0	0	0	0	0	1	4	0	1	0	0	0
0	0	0	0	1	0	1	1	3	0	1	0	3	1
1	1	0	1	1	0	1	0	3	0	0	0	4	1
1	1	0	0	1	0	1	0	4	0	0	0	1	1
0	0	0	0	0	0	0	0	4	0	0	0	1	0
0	0	0	0	0	0	0	0	3	0	2	0	0	0
1	1	0	0	1	0	1	0	3	0	0	0	3	1
1	1	0	0	0	0	0	0	3	0	1	0	0	0
1	0	0	0	0	0	1	0	3	0	0	0	0	0
1	1	0	0	0	0	0	1	3	0	2	0	0	0
1	1	0	0	1	0	1	0	3	0	0	0	3	1
0	1	0	0	0	0	0	1	4	0	0	0	0	0
0	0	0	0	0	0	0	1	3	0	0	0	0	0
1	1	0	0	0	0	0	0	3	0	1	0	0	0
0	1	0	1	1	0	0	1	3	0	0	0	2	0
1	1	0	0	1	0	0	0	4	0	3	0	2	1
0	0	0	0	0	1	0	0	3	0	1	0	0	0
1	1	0	1	0	0	0	1	4	0	1	0	0	0
0	1	0	0	1	0	0	0	3	0	1	0	0	0
0	1	0	0	0	0	0	0	3	0	1	0	0	1
1	1	0	0	0	0	1	2	3	0	1	0	0	0
1	1	0	0	1	0	1	0	1	0	2	0	2	1
0	1	0	0	1	0	0	1	3	0	0	0	1	0
1	0	0	0	1	0	2	0	4	0	0	1	3	0
0	1	0	0	0	0	0	1	4	0	1	0	0	0
1	1	0	0	0	0	1	1	3	0	1	0	0	1
1	1	1	0	1	0	1	0	4	0	1	0	2	1
0	0	0	0	0	0	0	1	3	0	0	0	0	0
1	0	0	0	1	0	0	0	3	0	0	0	1	0
0	1	0	0	0	0	0	0	4	0	0	0	2	0
0	1	0	1	0	0	0	1	3	0	0	0	2	0
1	0	0	1	1	0	1	1	2	0	0	0	0	0
0	1	0	0	0	0	0	1	4	0	1	0	0	0
1	1	0	0	0	0	0	0	3	0	1	0	0	0
0	1	1	1	0	0	0	1	3	0	1	0	0	0
1	1	0	1	1	0	0	0	2	0	1	0	0	0
1	1	0	0	0	0	1	0	3	0	1	0	0	1
1	1	0	1	0	0	0	1	3	0	1	3	2	0
0	0	0	0	0	0	0	0	3	0	2	0	0	0
1	1	0	1	1	0	0	1	3	0	0	0	0	0
0	1	0	0	0	0	1	0	4	0	1	0	0	0
1	1	0	0	0	0	0	0	4	0	1	0	0	0
1	1	0	0	0	0	0	0	4	0	1	0	0	0
0	1	0	0	0	0	0	0	3	0	1	0	0	0
1	1	0	0	0	0	0	0	4	0	0	2	2	1
1	0	0	0	1	0	1	0	4	0	1	0	0	0
0	0	0	0	1	0	1	1	4	0	0	0	0	0
0	1	0	0	0	0	0	0	3	0	1	0	0	0
0	0	0	0	0	0	0	1	3	0	0	0	0	0
1	1	0	0	0	0	1	0	3	0	1	0	0	0
0	0	0	0	1	0	0	1	4	0	0	0	1	0
1	1	0	1	1	0	0	1	3	0	2	0	4	1
1	1	0	0	0	0	1	0	3	0	1	0	0	0
0	1	0	1	1	0	0	1	3	0	1	0	0	0
1	1	0	1	0	0	0	0	3	0	0	1	0	0
1	0	0	1	1	0	0	1	3	0	1	0	3	1
0	1	0	1	1	0	0	1	3	0	1	0	0	0
1	1	0	0	0	0	1	0	3	0	1	0	0	0
0	1	0	0	0	0	0	0	4	0	0	0	2	0
1	1	1	0	1	0	1	0	3	0	3	0	4	1
1	1	0	0	0	0	0	1	4	0	3	0	0	1
0	1	0	0	0	0	0	0	3	0	1	0	0	0
0	0	0	1	0	0	0	1	3	0	1	0	0	0
0	0	0	0	1	0	1	1	4	0	0	0	0	0
1	1	0	1	0	0	0	1	3	0	1	3	2	0
1	1	0	0	1	0	1	1	4	0	0	0	6	1
1	1	0	0	0	0	0	0	4	0	1	0	1	0
0	1	0	0	0	0	0	0	4	0	2	0	0	0
1	1	0	1	0	0	1	2	3	0	1	0	0	0
0	1	0	1	0	0	0	1	4	0	1	0	0	0
0	1	0	0	1	0	0	1	4	0	1	0	0	0
0	1	1	0	1	0	0	0	4	0	0	0	4	1
0	1	0	0	1	0	0	1	4	0	1	0	0	0
1	1	0	0	0	0	0	0	4	0	0	0	1	0
0	0	0	0	0	0	0	1	3	0	1	0	0	0
0	0	0	0	0	1	0	0	3	0	1	0	0	0
1	1	0	0	0	1	1	0	3	0	0	0	1	1
1	1	0	0	0	0	0	0	3	0	1	0	0	0
1	1	0	0	0	0	0	0	4	0	0	0	2	0
1	1	0	0	0	0	0	1	3	0	0	0	2	0
0	1	0	0	0	0	0	0	3	0	1	0	0	0
1	0	0	1	1	0	1	1	2	0	0	0	0	0
0	0	0	0	0	1	0	0	3	0	1	0	1	0
1	1	0	0	0	0	1	1	3	1	0	0	1	1
1	1	0	0	0	0	0	0	4	0	0	2	2	1
1	1	0	0	0	0	0	1	1	1	1	0	0	0
1	1	0	0	0	0	1	0	3	0	1	0	0	0
0	1	0	0	0	0	0	1	1	0	1	0	0	0
1	1	0	0	1	0	0	1	4	0	1	0	0	0
0	1	0	0	1	0	0	0	3	0	1	0	0	0
1	1	0	0	0	0	1	0	3	0	1	0	0	0
0	1	0	0	1	0	0	1	3	0	0	0	1	0
0	1	0	0	1	0	0	0	3	0	1	0	0	0
1	1	0	0	0	0	0	1	1	1	1	0	0	0
0	1	0	0	0	0	1	1	3	0	1	0	0	1
0	1	0	0	0	0	0	0	3	0	1	0	0	1
1	1	1	1	1	0	0	0	2	0	0	0	1	0
1	1	0	1	1	0	0	1	3	0	0	0	0	0
0	1	0	0	0	0	1	0	4	0	1	0	0	0
0	1	0	0	1	0	0	0	4	0	0	0	1	0
0	0	0	0	0	0	0	1	4	0	1	0	0	0
1	1	1	0	1	0	1	0	3	0	3	0	4	1
1	1	0	0	1	0	1	1	3	0	1	0	0	0
1	1	0	1	0	0	0	1	3	0	0	0	0	0
0	1	0	0	1	0	0	1	3	0	0	0	1	0
1	1	0	1	1	0	1	0	3	0	0	0	4	1
1	1	0	0	0	0	0	0	4	0	1	0	0	0
1	1	0	0	0	0	0	0	3	0	1	0	0	0
0	1	0	0	0	0	0	0	3	0	1	0	0	0
1	1	0	0	0	0	1	0	3	0	1	0	0	0
0	0	0	0	1	0	0	0	4	0	1	0	0	0
1	1	0	0	0	0	1	0	3	0	1	0	0	0
1	1	0	1	0	0	1	2	3	0	1	0	0	0
1	0	0	0	0	0	0	0	3	0	3	0	4	0
0	0	0	0	0	0	0	1	3	0	1	0	0	0
0	1	0	0	1	0	0	1	4	0	1	0	0	0
1	1	0	1	0	0	0	1	4	0	1	0	0	0
1	1	0	1	0	0	0	1	4	0	1	0	1	0
0	1	0	1	0	0	0	1	4	0	1	0	0	0
1	0	0	0	0	0	1	0	3	0	1	0	0	0
0	0	0	0	0	1	0	0	3	0	1	0	1	0
0	1	1	0	1	0	0	0	4	0	0	0	4	1
1	1	0	0	0	0	0	1	3	0	0	0	1	0
1	1	0	0	0	0	0	0	3	0	1	0	0	0
1	1	0	0	0	0	1	2	3	0	1	0	0	0
1	1	0	0	0	0	0	1	4	0	3	0	0	1
1	1	0	0	1	0	0	1	3	0	0	0	0	0
1	1	0	0	1	0	1	0	3	0	0	0	3	1
0	0	0	0	1	0	1	1	3	0	1	0	3	1
1	0	0	0	0	0	1	0	3	0	0	0	0	0
1	0	0	0	1	0	0	1	4	0	0	0	1	0
0	0	0	0	0	0	0	1	4	0	2	0	0	0
1	1	0	1	1	0	0	1	3	0	0	0	1	0
1	1	0	1	1	0	0	1	3	0	0	0	1	0
1	1	0	0	0	0	1	0	4	0	0	0	6	1
0	1	0	0	1	0	1	0	4	0	1	0	2	1
1	1	0	0	0	0	1	0	3	0	1	0	0	0
0	0	0	0	0	0	0	0	3	0	1	0	0	0
1	1	0	0	1	0	0	1	4	0	1	0	0	0
0	1	0	0	0	0	0	0	4	0	2	0	0	0
0	1	0	0	1	0	0	0	3	0	1	0	0	0
1	0	0	1	1	0	0	1	3	0	1	0	3	1
0	1	0	0	1	0	0	1	4	0	1	0	0	0
1	1	0	0	0	0	0	0	3	0	0	0	2	0
1	1	0	0	0	0	0	0	3	0	1	0	0	0
0	0	0	0	1	0	0	1	4	0	0	0	1	0
0	1	0	0	0	0	0	0	4	0	2	0	0	0
0	0	0	0	0	0	0	0	4	0	1	0	0	0
1	1	0	1	0	0	1	0	3	0	1	0	0	0
1	1	0	1	0	0	0	1	3	0	0	0	2	0
1	1	0	0	1	0	1	0	4	0	0	0	1	1
1	0	0	0	1	0	1	0	4	0	1	0	0	0
1	1	0	1	0	0	1	0	3	0	1	0	0	0
1	1	0	1	1	0	1	0	3	0	0	0	2	1
1	1	0	0	0	0	0	0	3	0	1	0	0	0
1	1	0	0	0	0	0	0	3	0	1	0	0	0
0	1	1	1	0	0	0	1	3	0	1	0	0	0
0	1	0	0	0	0	0	1	4	0	0	0	2	0
0	0	0	0	0	1	0	0	3	0	1	0	1	0
1	0	0	1	1	0	1	1	2	0	0	0	0	0
0	1	0	0	0	0	0	1	4	0	0	0	0	0
0	1	0	0	0	0	1	1	3	0	1	0	0	1
1	1	0	0	0	0	0	0	3	0	1	0	0	0
1	1	0	0	1	0	0	1	3	0	0	0	0	0
0	1	0	0	0	0	0	1	2	0	0	0	0	0
1	1	0	0	0	0	1	1	3	0	3	3	3	1
0	0	0	0	0	0	0	1	3	0	1	0	0	0
1	1	0	0	0	0	1	2	3	0	1	0	0	0
1	1	0	0	0	0	1	0	4	0	0	0	6	1
0	1	0	0	0	0	0	1	3	0	1	0	0	0
0	0	0	0	0	0	0	1	4	0	2	0	0	0
1	1	0	0	0	0	1	0	3	0	0	1	0	0
1	1	0	0	1	0	1	0	3	0	0	0	3	1
0	1	0	0	0	0	1	0	4	0	1	0	0	0
1	1	0	0	0	0	1	1	3	0	3	3	3	1
1	1	0	0	0	0	0	0	3	0	2	0	0	1
1	1	0	0	0	1	1	0	3	0	0	0	1	1
1	1	0	0	0	0	0	1	1	1	1	0	0	0
1	1	0	1	1	0	0	1	3	0	0	0	0	0
1	1	0	0	0	1	1	0	3	0	0	0	1	1
0	1	0	0	0	0	0	0	3	0	1	0	0	1
1	1	0	0	0	0	1	2	3	0	1	0	0	0
1	1	1	0	1	0	1	0	3	0	3	0	4	1
1	1	0	0	0	0	0	0	4	0	0	2	2	1
1	1	0	0	0	0	0	0	3	0	0	0	2	0
1	1	0	0	1	0	0	1	4	0	1	0	0	0
0	0	0	0	1	0	0	1	2	0	1	0	0	1
0	1	0	0	1	0	0	1	4	0	1	0	0	0
0	1	0	0	0	0	0	1	3	0	1	0	0	0
1	1	0	1	1	0	0	1	3	0	0	0	0	0
1	1	0	0	0	0	0	1	4	0	3	0	0	1
1	1	0	1	0	0	0	1	3	0	0	0	0	0
0	1	0	0	1	0	1	0	4	0	1	0	0	1
1	0	0	0	1	0	0	0	3	0	0	0	1	0
1	1	0	0	1	0	0	0	4	0	3	0	2	1
0	0	0	0	1	0	0	0	4	0	1	0	0	0
1	1	0	1	1	0	0	1	3	0	2	0	4	1
0	1	0	0	1	0	0	0	3	0	1	0	0	0
1	0	0	0	0	0	0	0	3	0	3	0	4	0
1	1	0	0	1	0	1	1	3	0	1	0	0	0
1	1	0	0	0	0	0	1	1	1	3	2	1	1
0	1	0	1	0	0	0	1	3	0	0	0	2	0
1	1	0	0	1	0	1	0	4	0	0	0	1	1
1	0	1	0	0	0	0	1	3	0	0	0	0	0
1	1	0	0	0	0	0	0	3	1	1	0	0	0
0	1	0	1	0	0	0	1	4	0	1	0	0	0
1	0	0	1	0	0	0	1	1	1	2	1	1	1
1	0	0	0	0	0	0	0	3	0	3	0	4	0
1	1	0	0	0	0	0	0	3	0	2	0	0	1
0	0	0	0	1	0	1	1	3	0	1	0	3	1
1	1	0	0	0	0	0	1	3	0	2	0	0	0
0	1	0	0	0	0	0	1	4	0	0	0	0	0
0	1	0	0	1	0	0	1	3	0	0	0	1	0
1	1	0	1	1	0	0	1	3	0	2	0	4	1
1	1	0	0	0	0	1	0	3	0	1	0	0	0
1	1	1	0	1	0	1	0	3	0	3	0	4	1
1	1	0	1	0	0	0	1	4	0	1	0	0	0
0	1	0	1	1	0	0	1	3	0	1	0	0	0
1	0	0	0	1	0	0	0	3	0	0	0	1	0
1	1	0	0	1	0	0	1	3	0	0	0	0	0
1	0	0	0	1	0	2	0	4	0	0	1	3	0
1	1	0	0	0	0	0	0	4	0	1	0	1	0
1	1	0	1	0	0	1	0	3	0	1	0	0	0
1	1	0	0	1	0	0	1	3	0	0	0	0	0
1	1	0	0	1	0	0	1	3	0	0	0	1	1
1	1	0	0	0	0	1	0	3	0	1	0	0	0
0	1	0	0	0	0	0	1	3	0	2	0	2	1
0	0	0	0	0	0	0	1	4	0	1	0	0	0
1	1	1	0	0	0	0	1	4	0	1	0	0	0
1	0	0	0	1	0	1	0	4	0	1	0	0	0
0	1	0	0	0	0	0	1	3	0	1	0	0	0
1	0	0	0	1	0	0	1	4	0	0	0	1	0
1	1	0	0	0	0	0	0	3	0	1	0	0	0
0	1	0	0	0	0	0	0	3	0	2	0	0	0
0	1	0	1	0	0	0	1	4	0	1	0	0	0
1	1	0	0	0	0	1	0	2	0	0	0	0	0
1	1	0	0	0	0	1	1	3	0	1	0	0	1
1	1	0	0	0	0	1	0	3	0	1	0	0	0
1	1	0	0	1	0	0	1	3	0	0	0	1	1
1	1	0	0	0	0	1	0	3	0	1	0	0	0
1	1	0	0	1	0	1	0	4	0	0	2	5	1
1	1	0	0	1	0	1	0	4	0	0	2	5	1
0	0	0	0	0	0	0	0	4	0	1	0	0	0
0	1	0	0	1	0	0	0	4	0	0	0	1	0
0	1	0	0	0	0	0	1	3	0	2	0	2	1
1	1	0	0	0	0	0	0	3	0	1	0	0	0
1	1	1	0	1	0	1	0	3	0	3	0	4	1
1	0	0	0	1	0	0	0	3	0	0	0	1	0
0	1	0	0	1	0	1	0	4	0	1	0	0	1
0	1	0	0	0	0	0	1	3	0	2	0	2	1
0	0	0	0	0	0	0	0	4	0	1	0	0	0
0	0	0	0	0	0	0	0	4	0	0	0	1	0
1	1	0	0	1	0	1	1	4	0	0	0	6	1
1	1	0	0	0	0	0	1	4	0	3	0	0	1
1	1	0	0	0	0	0	1	1	1	3	2	1	1
1	1	0	0	0	0	0	0	3	0	1	0	0	0
0	1	0	0	0	0	0	1	1	0	1	0	0	0
1	1	1	1	1	0	0	0	2	0	0	0	1	0
0	1	1	1	0	0	0	1	3	0	1	0	0	0
1	1	0	0	1	0	0	1	3	0	0	0	1	1
1	1	0	0	0	0	0	0	4	0	0	0	2	0
1	1	1	0	1	0	1	0	4	0	1	0	2	1
1	1	0	0	0	0	1	1	3	1	0	0	1	1
1	1	0	0	0	0	0	1	3	0	0	0	1	0
0	1	0	0	0	0	0	1	4	0	0	0	0	0
1	1	0	0	1	0	0	0	3	0	0	0	2	0
1	0	0	0	1	0	2	0	4	0	0	1	3	0
0	1	0	0	0	0	0	1	4	0	1	0	0	0
1	1	0	0	0	0	1	0	3	0	1	0	0	0
1	1	0	0	0	0	0	0	4	0	0	2	2	1
1	1	0	0	1	0	0	0	3	0	0	0	2	0
1	0	0	0	0	0	1	0	3	0	0	0	0	0
0	0	0	0	0	1	0	0	3	0	2	1	1	1
0	1	0	0	1	0	0	0	4	0	0	0	0	0
1	1	0	0	0	0	1	0	3	0	0	1	0	0
1	1	0	0	1	0	0	1	3	0	0	0	0	0
1	1	0	0	1	0	1	0	3	0	0	0	3	1
1	0	0	0	1	0	2	0	4	0	0	1	3	0
1	1	1	0	0	0	0	1	4	0	1	0	0	0
1	1	0	0	0	0	1	0	2	0	0	0	0	0
1	1	0	0	1	0	0	1	3	0	0	0	0	0
1	1	0	0	0	0	1	0	3	0	1	0	0	0
1	0	0	1	1	0	0	1	3	0	1	0	3	1
0	0	0	0	0	0	0	0	4	0	1	0	6	1
1	0	0	0	0	0	1	0	3	0	1	0	0	0
0	1	0	1	1	0	0	1	3	0	1	0	0	0
1	0	1	0	0	0	0	1	3	0	0	0	0	0
0	1	0	0	0	0	0	1	3	0	1	0	0	0
1	1	0	0	1	0	1	0	4	0	0	0	1	1
0	0	0	0	0	0	0	1	3	0	1	0	0	0
0	1	0	0	0	0	0	0	4	0	1	0	0	0
1	1	0	0	1	0	1	0	3	0	0	0	3	1
1	1	0	0	0	0	0	0	4	0	1	0	0	0
1	1	0	0	0	0	0	1	1	1	3	2	1	1
1	1	0	0	0	0	1	0	2	0	0	0	0	0
0	0	0	0	0	0	0	0	4	0	1	0	6	1
1	1	0	1	0	0	0	1	3	0	1	3	2	0
1	1	0	0	0	0	1	0	3	0	1	0	0	0
0	1	0	0	0	0	1	1	3	0	1	0	0	1
1	1	0	0	0	0	0	0	4	0	1	0	0	0
0	0	0	1	0	0	0	0	3	0	1	0	0	0
1	1	0	0	1	0	0	1	3	0	1	0	0	1
1	1	0	0	0	0	1	0	3	0	1	0	0	0
1	0	0	1	1	0	1	1	2	0	0	0	0	0
1	1	0	1	1	0	0	1	3	0	0	0	1	0
1	1	0	0	1	0	1	0	4	0	0	0	1	1
1	1	0	1	1	0	0	1	3	0	0	0	0	0
0	0	0	0	0	0	0	0	4	0	1	0	6	1
0	1	0	0	0	0	0	0	3	0	1	0	0	0
0	1	0	0	1	0	1	0	4	0	1	0	0	1
0	1	0	0	1	0	0	0	4	0	0	0	1	0
0	1	0	0	1	0	0	1	4	0	1	0	0	0
1	1	0	0	0	0	0	0	3	0	1	0	0	0
0	0	0	0	1	0	0	1	2	0	1	0	0	1
1	1	0	1	1	0	0	1	3	0	0	0	1	0
0	1	0	0	0	0	0	0	4	0	0	0	2	0
1	1	0	0	0	0	1	0	3	0	1	0	0	1
0	1	0	0	0	0	0	1	3	0	1	0	0	0
0	0	0	0	0	0	0	0	4	0	1	0	0	0
0	0	0	0	1	0	0	1	2	0	1	0	0	1
1	1	0	0	1	0	1	1	3	0	1	0	0	0
1	1	0	0	0	0	0	1	4	0	3	0	0	1
0	1	0	0	0	0	0	0	4	0	2	0	0	0
0	0	0	0	0	0	0	1	4	0	1	0	0	0
1	1	0	0	0	0	0	1	3	0	0	0	1	0
1	1	0	0	0	0	0	0	3	0	1	0	0	0
1	1	0	1	1	0	0	0	2	0	1	0	0	0
0	0	0	0	0	0	0	0	4	0	0	0	1	0
0	1	0	0	1	0	0	1	4	0	1	0	0	0
1	1	0	0	0	0	1	0	3	0	1	0	0	0
0	0	0	0	0	1	0	0	3	0	1	0	0	0
1	0	0	0	1	0	2	0	4	0	0	1	3	0
0	1	0	0	0	0	0	0	3	0	1	0	0	0
1	1	0	1	1	0	0	1	3	0	2	0	4	1
0	0	0	0	0	0	0	1	3	0	1	0	0	0
1	1	0	0	1	0	1	0	1	0	2	0	2	1
1	0	0	0	1	0	0	0	3	0	0	0	1	0
1	1	0	1	0	0	0	1	4	0	1	0	1	0
1	1	0	0	0	0	0	1	3	0	0	0	2	0
1	0	0	0	1	0	2	0	4	0	0	1	3	0
1	1	0	1	0	0	1	2	3	0	1	0	0	0
1	1	0	0	0	0	1	0	4	0	0	0	6	1
1	1	0	0	0	0	1	0	3	0	1	0	0	1
0	1	0	0	1	0	0	0	3	0	1	0	0	0
0	1	0	0	0	0	0	0	4	0	1	0	1	0
0	1	0	0	0	0	0	0	3	0	2	0	0	0
